# Supplementary material for: Plasma membrane phosphatidylinositol (4,5)-bisphosphate is critical for determination of epithelial characteristics
Source: Nat Commun. 2022 May 9;13:2347. doi: 10.1038/s41467-022-30061-9 (PMC9085759; doi:10.1038/s41467-022-30061-9)
Supplement: Supplementary file 4 — Supplementary Data 1 [file 41467_2022_30061_MOESM4_ESM.xlsx]

## Sheet: Sheet1
	Supplementary Data 1. PI(4,5)P2 proximal protein-encoding genes
	SHROOM3
	CDH1
	DAG1
	DCBLD2
	DLG1
	PIP
	EPS8
	CLDN1
	SNAP23
	CYSTM1
	TSR1
	PVR
	LITAF
	DCD
	ITGA3
	EFNB1
	LAMA3
	C11orf52
	MARCKS
	CDH3
	HIST1H4A
	HIST1H2AC;HIST3H2A;HIST1H2AB
	CLDN4
	LYZ
	MLLT4
	EPCAM
	SLC38A2
	HIST1H2AJ;HIST1H2AH;H2AFJ;HIST2H2AC;HIST2H2AA3;HIST1H2AG;HIST1H2AD;HIST1H2AA
	PVRL1
	LLGL1
	HIST2H3A;HIST3H3;H3F3A;HIST1H3A;H3F3C
	YES1
	EZR
	LSR
	EFNB2
	CROCC
	HIST1H2BM;HIST1H2BN;HIST1H2BH;HIST2H2BF;HIST1H2BC;HIST1H2BD;HIST1H2BK;H2BFS;HIST1H2BL
	JUP
	SNAP29
	EPB41L1
	PLSCR3
	CDCP1
	COL17A1
	BAIAP2L1
	MPZL1
	LGALS3
	ITGB1
	ANO1
	EPB41L2
	CTTN
	TJP1
	OCLN
	ZYX
	RACGAP1
	RALA
	SCRIB
	KIRREL
	ABI1
	F11R
	WASF2
	SARG
	PPP1R18
	EPS8L2
	TACSTD2
	STX4
	HIST2H2BE;HIST1H2BB;HIST1H2BO;HIST1H2BJ;HIST3H2BB
	ERBB2IP
	PKP4
	LASP1
	PAWR
	TRIP6
	PLSCR1
	CSTA
	MT2A;MT1X;MT1G;MT1M
	PLCD1
	STX3
	CYFIP1;CYFIP2
	LPP
	ITGB4
	SLC1A5
	CASK
	DSG3
	MPP6;MPP2
	FAM129B
	DBNL
	PLEKHA5
	AFAP1L2
	SDC1
	RALB
	AHNAK
	DSC3
	LAMC2
	TNKS1BP1
	BCAT1
	CDH2
	IQGAP1
	ITGA2
	SEC61B
	SRI
