# Supplementary material for: Plasma membrane phosphatidylinositol (4,5)-bisphosphate is critical for determination of epithelial characteristics
Source: Nat Commun. 2022 May 9;13:2347. doi: 10.1038/s41467-022-30061-9 (PMC9085759; doi:10.1038/s41467-022-30061-9)
Supplement: Supplementary file 5 — Supplementary Data 2 [file 41467_2022_30061_MOESM5_ESM.xlsx]

## Sheet: Sheet1
	Supplementary Data 2. MRM transition and collision energy to detect phosphoinositide variants
	Phosphoinositide	Parent m/z	Fragment m/z	Collision energy (eV)
	32:1 PI	840.7	549.5	32
	32:0 PI	842.7	551.5	32
	34:2 PI	866.7	575.5	32
	34:1 PI	868.7	577.5	32
	34:0 PI	870.7	579.5	32
	36:4 PI	890.7	599.5	33
	36:3 PI	892.7	601.5	33
	36:2 PI	894.7	603.5	33
	36:1 PI	896.7	605.5	33
	37:4 PI	904.7	613.5	34
	38:6 PI	914.7	623.5	34
	38:5 PI	916.7	625.5	34
	38:4 PI	918.7	627.5	34
	38:3 PI	920.7	629.5	34
	40:6 PI	942.7	651.5	35
	40:5 PI	944.7	653.5	35
	40:4 PI	946.7	655.5	35
	32:1 PI4P	948.7	549.5	35
	32:0 PI4P	950.7	551.5	35
	34:2 PI4P	974.7	575.5	35
	34:1 PI4P	976.7	577.5	35
	34:0 PI4P	978.7	579.5	35
	36:4 PI4P	998.7	599.5	36
	36:3 PI4P	1000.7	601.5	36
	36:2 PI4P	1002.7	603.5	36
	36:1 PI4P	1004.7	605.5	36
	37:4 PI4P	1012.7	613.5	37
	38:6 PI4P	1022.7	623.5	37
	38:5 PI4P	1024.7	625.5	37
	38:4 PI4P	1026.7	627.5	37
	38:3 PI4P	1028.7	629.5	37
	40:6 PI4P	1050.7	651.5	38
	40:5 PI4P	1052.7	653.5	38
	40:4 PI4P	1054.7	655.5	38
	32:1 PI(4,5)P2	1056.7	549.5	36
	32:0 PI(4,5)P2	1058.7	551.5	36
	34:2 PI(4,5)P2	1082.7	575.5	36
	34:1 PI(4,5)P2	1084.7	577.5	36
	34:0 PI(4,5)P2	1086.7	579.5	36
	36:4 PI(4,5)P2	1106.7	599.5	37
	36:3 PI(4,5)P2	1108.7	601.5	37
	36:2 PI(4,5)P2	1110.7	603.5	37
	36:1 PI(4,5)P2	1112.7	605.5	37
	37:4 PI(4,5)P2	1120.7	613.5	38
	38:6 PI(4,5)P2	1130.7	623.5	38
	38:5 PI(4,5)P2	1132.7	625.5	38
	38:4 PI(4,5)P2	1134.7	627.5	38
	38:3 PI(4,5)P2	1136.7	629.5	38
	40:6 PI(4,5)P2	1158.7	651.5	39
	40:5 PI(4,5)P2	1160.7	653.5	39
	40:4 PI(4,5)P2	1162.7	655.5	39
