# Supplementary material for: Plasma membrane phosphatidylinositol (4,5)-bisphosphate is critical for determination of epithelial characteristics
Source: Nat Commun. 2022 May 9;13:2347. doi: 10.1038/s41467-022-30061-9 (PMC9085759; doi:10.1038/s41467-022-30061-9)
Supplement: Supplementary file 7 — Source Data [file 41467_2022_30061_MOESM7_ESM.xlsx]

## Sheet: Fig. 1
Fig.1c	Data in blue numeric character and black numeric character are from the first and the second experiments, respectively.
Relative PI(4,5)P2/WGA ratio
Cell #	HaCaT	NMuMG	HDF	Swiss3T3	U2OS
1	1.24677	1.00302	0.288437	0.0932124	0.132343
2	1.78368	0.736673	0.130463	0.250943	0.097643
3	0.744749	0.732989	0.156156	0.0850104	0.0774485
4	0.232594	0.954653	0.219886	0.0941906	0.115239
5	0.835635	0.358242	0.196294	0.277352	0.106625
6	1.82534	0.67235	0.207768	0.506671	0.0608202
7	0.251685	1.03509	0.190312	0.166909	0.0428205
8	2.37755	0.66318	0.160471	0.290198	0.0999132
9	2.00649	0.672452	0.130856	0.131069	0.113726
10	0.942428	0.561197	0.162021	0.438716	0.08615
11	0.176602	0.516449	0.273979	0.0706301	0.0803446
12	0.699837	0.575556	0.209124	0.193827	0.11351
13	3.69838	0.923491	0.255825	0.498012	0.244393
14	0.233403	0.312666	0.295234	0.97763	0.0471412
15	0.361663	0.455303	0.0303333	0.431494	0.1243
16	2.88263	0.345576	0.228026	0.444326	0.117843
17	1.20324	0.580579	0.213271	0.0411801	0.0616502
18	0.359852	0.599082	0.11564	0.330055	0.0935127
19	1.21791	0.608349	0.171281	0.134554	0.16372
20	2.12027	0.8747	0.239192	0.729921	0.162916
21	1.92819	0.67167	0.362594	0.135347	0.064542
22	0.497163	0.819749	0.522049	0.239088	0.0435517
23	2.06622	0.724825	0.288653	0.407922	0.067696
24	0.283887	0.604906	0.201333	0.18574	0.147895
25	0.93715	0.954594	0.323199	0.443454	0.0699861
26	0.225172	0.793146	0.101522	0.182181	0.255378
27	0.354307	1.02264	0.139792	0.154685	0.169452
28	2.01892	0.880453	0.174953	0.106168	0.212342
29	0.220814	0.970929	0.437294	0.073624	0.140068
30	1.82713	0.9498	0.26704	0.159015	0.0887681
31	1.95678	1.12294	0.172219	0.111989	0.0716314
32	2.05461	0.642495	0.148691	0.238833	0.62987
33	1.02517	0.964719	0.0708493	0.397065	0.225428
34	0.583	1.04782	0.104702	0.363618	0.140151
35	1.07561	1.21642	0.0837989	0.208138	0.123648
36	0.204459	0.662699	0.105654	0.252051	0.193211
37	1.14863	0.69083	0.142121	0.0912488	0.0966079
38	0.924594	0.714935	0.549479	0.0961033	0.117109
39	1.54439	0.697223	0.155359	0.0631233	0.218024
40	0.0555953	0.880759	0.200256	0.141001	0.124554
41	0.250363	1.21285	0.176549	0.235919	0.0809419
42	0.748512	0.68142	0.234261	0.233369	0.183529
43	1.06373	1.20256	0.2056	0.447378	0.161369
44	0.267838	0.933456	0.170998	0.356053	0.157858
45	0.683757	0.715612	0.102524	0.24634	0.245542
46	0.860864	1.1418	0.112639	0.135689	0.129756
47	2.38205	0.948157	0.120818	0.171598	0.15923
48	0.267983	1.1318	0.177116	0.319214	0.226225
49	0.479974	1.02052	0.083849	0.114961	0.233823
50	1.80124	0.62178	0.119261	0.137169	0.104495
51	0.183449	0.7256	0.345768	0.0674813	0.107324
52	0.22005	0.717594	0.292831	0.287212	0.0956257
53	0.789555	0.936919	0.113152	0.0635301	0.095684
54	1.9909	0.963194	0.205679	0.196223	0.0992935
55	0.25459	0.928522	0.317537	0.117915	0.0674478
56	0.27276	0.691011	0.129228	0.140256	0.0745264
57	0.408329	1.01356	0.0873572	0.0909046	0.197811
58	1.68056	0.624751	0.159194	0.101565	0.388908
59	1.2385	0.867559	0.259996	0.251863	0.0865611
60	1.31047	1.26363	0.432342	0.221456	0.0732773
61	2.27781	1.32696	0.257127	0.188603	0.0915617
62	1.78443	0.852265	0.266544	0.129328	0.0612139
63	0.262627	1.00645	0.15629	0.0870093	0.0341866
64	0.972996	1.26553	0.187754	0.31948	0.0712742
65	0.198102	0.766297	0.21573	0.112001	0.075357
66	1.09016	1.04099	0.29397	0.0772122	0.0373726
67	0.60081	0.917842	0.309241	0.145916	0.0614947
68	0.367042	1.63966	0.0715685	0.265742	0.143552
69	0.888544	3.04666	0.222054	0.221148	0.367347
70	0.640007	0.775501	0.296252	0.131219	0.258189
71	1.16673	0.898158	0.366322	0.0678845	0.205676
72	0.773581	0.827401	0.337913	0.0757477	0.0915228
73	1.25342	0.854024	0.170426	0.10381	0.102888
74	1.14921	0.6634	0.240557	0.15399	0.0447554
75	1.4599	1.08813	0.31491	0.118346	0.078704
76	2.34071	1.42077	0.252601	0.108298	0.135001
77	1.30734	1.09619	0.181741	0.104283	0.097754
78	0.865526	1.21889	0.432549	0.0919126	0.100043
79	2.29131	0.860155	0.118071	0.139505	0.151265
80	0.800728	1.12984	0.245732	0.142019	0.133834
81	0.331272	0.808028	0.219496	0.0998827	0.502255
82	1.52967	0.686325	0.175457	0.217765	0.301939
83	0.326267	1.55628	0.338784	0.129062	0.21371
84	2.34088	2.39301	0.201892	0.104202	0.0398172
85	2.03783	2.02503	0.73298	0.289794	0.357705
86	0.713753	0.740386	0.322458	0.183558	0.267049
87	0.489995	0.563339	0.227652	0.0719756	0.219044
88	1.01132	0.931712	0.175205	0.109323	0.183876
89	0.748365	1.48016	0.296036	0.0772867	0.319323
90	1.07084	0.747257	0.0873327	0.163482	0.267497
91	0.32063	0.611405	0.110115	0.176951	0.126136
92	0.359934	1.25593	0.334609	0.320529	0.123369
93	0.713936	0.641509	0.134589	0.197497	0.166666
94	0.947571	1.14734	0.225072	0.145949	0.218985
95	0.772163	0.883748	0.174169	0.211263	0.31337
96	0.855386	0.724244	0.212955	0.0985016	0.109876
97	0.448076	0.568181	0.233317	0.0907194	0.288613
98	1.1324	0.617196	0.174339	0.260504	0.142274
99	0.460455	1.12834	0.148466	0.164093	0.318394
100	0.205073	1.29119	0.11857	0.167082	0.161084
101	1.50194	1.55115	0.10956	0.270237	0.0685604
102	1.00297	1.19573	0.370601	0.212645	0.132402
103	1.13665	1.58677	0.301553	0.0970322
104	2.92671	1.13325	0.265686	0.248072
105	1.61651	1.0912		0.198923
106	1.22618	1.4921		0.0418468
107	1.20015	1.47516		0.138295
108	0.225467	1.06192		0.142409
109	0.463249	0.889761		0.404967
110	0.529719	0.689841		0.0495506
111	0.189544	1.30253		0.171876
112	0.197816	1.35467		0.124269
113	1.62099	0.513011		0.108156
114	0.483472	1.38135		0.269116
115	1.10206	1.24		0.139143
116	0.363251	1.73515		0.161384
117	0.546128	1.63979		0.075078
118	0.440968	1.51348		0.237703
119	1.72545	1.36193		0.15116
120	0.576491	1.67674		0.163629
121	0.995515	1.08398
122	1.24496	1.51909
123	1.03803
124	2.12256
125	0.190339
126	0.527472
127	1.59957
128	0.564681
129	0.253659
130	2.47639
131	1.11748
132	1.01532
133	0.52492
134	0.18524
135	0.223325
136	1.67729
137	0.377278
138	0.195452
Fig.1e	Data in blue numeric character and black numeric character are from the first and the second experiments, respectively.
Relative PI(4,5)P2/WGA ratio
Cell #	vehicle	TGFb1
1	0.995895	0.245523
2	0.902689	0.0505468
3	0.342834	1.32858
4	2.57606	0.0324238
5	0.790731	1.53446
6	0.79505	0.528142
7	1.23865	0.152799
8	1.22818	0.478351
9	1.28562	0.827888
10	0.925539	0.0633652
11	1.3915	0.388138
12	1.65595	0.137735
13	1.32029	0.172481
14	0.55818	0.0533502
15	0.886896	0.191397
16	0.906932	0.076076
17	0.99597	0.158339
18	1.21933	0.910864
19	0.953308	0.0651879
20	0.709172	0.744008
21	1.66576	0.111011
22	0.995377	0.0480921
23	1.04974	0.0606699
24	2.0062	0.367277
25	1.49173	0.292251
26	0.641884	0.0574725
27	0.98363	0.0718667
28	1.78884	0.403808
29	0.910358	0.313604
30	0.918896	0.988988
31	0.650329	0.624662
32	0.631662	0.0624066
33	0.731654	0.162467
34	1.65312	0.029929
35	0.527915	0.183369
36	1.36649	1.48754
37	0.889543	0.246358
38	0.831482	0.578161
39	1.23118	0.0673508
40	2.73485	0.0692537
41	0.591141	0.209193
42	0.747196	0.0792292
43	1.10459	0.431045
44	2.48706	0.296104
45	0.635034	1.14768
46	0.735407	0.102979
47	1.40054	0.238971
48	0.605868	0.0235931
49	0.699253	0.783
50	1.8863	0.147962
51	0.818402	0.0110237
52	1.11571	0.220684
53	1.25466	0.0914504
54	0.901055	0.106341
55	0.537941	0.706699
56	1.41064	0.646001
57	0.7359	0.713349
58	0.9814	0.0412529
59	1.37684	0.0687758
60	1.21097	0.102684
61	0.716221	0.575042
62	1.18003	0.519366
63	1.06287	0.0252512
64	1.11424	0.11955
65	1.61981	0.0210862
66	0.483226	0.28384
67	0.502451	0.383237
68	1.36541	0.0338461
69	0.51888	0.0428102
70	0.788041	1.51595
71	0.343895	0.0568014
72	1.37764	0.0472796
73	0.910699	0.0410677
74	1.94384	0.0687557
75	0.802086	0.0411479
76	0.885041	0.538589
77	0.280347	0.00700113
78	1.19509	0.0312041
79	1.47206	0.0978486
80	0.395145	0.051987
81	1.75738	0.0778185
82	0.922554	0.208978
83	1.01034	0.997346
84	0.903143	0.712791
85	0.705653	0.632083
86	0.339608	0.025055
87	1.49164	0.0757252
88	1.15203	0.177648
89	1.25241	0.675892
90	0.739602	0.29821
91	1.23818	0.0273166
92	1.17397	0.235849
93	1.17147	0.127668
94	0.535271	0.206075
95	0.923272	0.104279
96	1.03761	1.05276
97	0.322228	0.128249
98	0.636247	0.133815
99	1.85331	0.564134
100	0.712073	0.410703
101	0.673851	0.827516
102	0.722753	0.0492933
103	1.16328	0.363482
104	0.692645	0.695092
105	0.664533	0.507862
106	0.392234	0.519138
107	0.716554	0.249035
108	1.03308	0.0271472
109	0.580728	0.43813
110	0.562443
111	1.19632
112	0.660746
113	0.415551
114	0.379592
115	0.642857
116	0.607652
117	1.49376
118	0.565649
119	0.929313
120	0.456138
Fig.1g	Data in blue numeric character and black numeric character are from the first and the second experiments, respectively.
Relative PI(4,5)P2/WGA ratio
Cell #	Control	SNAI1	SNAI2
1	0.59407	0.314233	0.457831
2	0.605464	0.566236	0.206972
3	0.687955	0.565632	0.368628
4	0.873631	0.282446	0.364511
5	0.290117	0.450688	0.495703
6	1.07148	0.379978	0.424952
7	0.938754	0.591257	0.606493
8	0.573635	0.802662	0.318141
9	0.4516	0.672715	0.289905
10	0.707029	0.616587	0.347436
11	0.37357	0.944763	0.881351
12	0.492869	0.760495	0.727531
13	0.647671	0.392147	0.174973
14	0.588281	0.677439	0.587049
15	0.741331	0.389566	0.269155
16	0.473765	0.808606	0.394284
17	0.442966	0.883779	0.438072
18	0.66417	1.1898	0.410509
19	0.32148	0.47425	0.394751
20	0.786568	1.42097	0.423989
21	0.574836	0.516537	0.350539
22	0.786362	0.62502	0.442483
23	0.700484	0.610615	0.121383
24	0.669968	0.52903	0.20859
25	0.630291	1.40058	0.135467
26	0.882526	0.7946	0.180477
27	0.738649	0.962049	0.112504
28	0.37396	0.695702	0.215388
29	0.56278	0.427527	0.130381
30	1.09527	1.34026	0.105505
31	1.46986	0.266524	0.214864
32	2.08446	0.591014	0.119585
33	0.294112	0.806207	0.140605
34	1.00961	0.824751	0.248663
35	1.82906	1.89034	0.153402
36	0.930708	0.806155	0.0678284
37	2.80051	0.580864	0.603317
38	1.02181	0.552933	0.571416
39	3.28281	0.905773	0.591554
40	1.14152	0.370596	0.217225
41	0.909047	0.80058	0.112033
42	1.22447	0.855371	0.215358
43	0.959509	0.820346	0.670404
44	1.53766	0.632784	0.395479
45	1.14691	0.283087	0.225754
46	0.92744	0.475863	0.293972
47	0.824687	0.31835	0.382667
48	0.573956	0.654742	0.141106
49	0.806113	0.270097	0.15163
50	1.42877	0.312782	0.169497
51	1.8794	0.299606	0.346217
52	0.627358	0.303159	0.194727
53	1.17869	0.494575	0.232054
54	0.865547	0.272995	0.167979
55	0.964226	0.51463	0.256206
56	1.14475	0.382801	0.268647
57	1.28105	0.154176	0.159761
58	1.68503	0.218274	0.212646
59	1.22095	0.0991895	0.292077
60	0.757834	0.240657	0.360752
61	0.735281	0.183059	0.611689
62	1.61472	0.176503	0.44735
63	1.01675	0.293476	0.318022
64	0.904031	0.420629	0.378832
65	0.69509	0.205529	0.841041
66	1.56173	0.56922	0.23389
67	3.54922	0.0807599	0.315816
68	2.46032	0.070613	0.150811
69	0.760178	0.127762	0.118501
70	1.00349	0.455405	0.412808
71	1.2718	0.233498	0.428208
72	0.796403	0.382069	0.537665
73	0.565333	0.177343	0.44968
74	0.662536	0.13211	0.456384
75	0.680234	0.332768	0.224246
76	0.937635	0.296662	0.357354
77	1.32941	0.283165	0.56715
78	1.05509	0.229586	0.247066
79	1.92161	1.4978	0.159785
80	0.85803	0.268511	0.170958
81	1.57952	0.256294	0.171441
82	1.1878	0.260434	0.452292
83	0.989177	0.529744	0.441181
84	0.812891	0.495162	0.431424
85	0.54661	0.850528	0.358295
86	1.88861	0.255307	0.135882
87	0.953702	0.69604	0.255725
88	1.55152	0.298249	0.152335
89	0.949784	0.414794	0.276076
90	0.553736	0.309783	1.08081
91	0.879705	0.316492	0.337324
92	0.844978	0.824225	0.263063
93	1.23186	0.290765	0.36739
94	0.432483	0.603091	0.200939
95	0.429899	0.934951	0.274345
96	0.49834	0.250744	0.251651
97	0.746163	0.484932	0.839573
98	0.898051	0.507	0.125818
99	0.478559	0.583074	0.116925
100	1.01834	0.735247	0.209873
101		0.69804	0.429634
102		0.617974	0.181522
103			0.208285
104			0.31542
105			0.303524
106			0.237929
107			0.339668
108			0.257791
109			0.594189
110			0.299685
111			0.140138
112			0.212961
113			0.154211
114			0.14942
115			0.0961534
Fig. 1h and i
raw data	1000000 cells					pmol / 1000000 cells						0-2 double bounds in acyl chains						3 or more double bounds in acyl chains
PIP2	HaCaT					PIP2	HaCaT					PIP2	HaCaT					PIP2	HaCaT
37:4	4.27035e+08	4.14014e+08	4.30838e+08	2.61436e+08		37:4	100	100	100	100		32:0	13.7547	20.254	16.8803	22.3471		36:3	52.0726	51.1918	49.0738	62.8441
32:0	5.87374e+07	8.38542e+07	7.27268e+07	5.84233e+07		32:0	13.7547	20.254	16.8803	22.3471		32:1	39.3426	40.2072	42.6303	40.0053		36:4	30.4534	31.5633	25.2075	28.1538
32:1	1.68007e+08	1.66463e+08	1.83668e+08	1.04588e+08		32:1	39.3426	40.2072	42.6303	40.0053		32:2	2.28022	1.37052	0.931667	0.545352		36:5	1.13193	0.731299	0.704302	0.26277
32:2	9.73734e+06	5.67416e+06	4.01398e+06	1.42575e+06		32:2	2.28022	1.37052	0.931667	0.545352		34:0	11.6526	12.2836	13.1767	20.4457		38:3	91.7312	88.6865	93.4654	113.655
34:0	4.97608e+07	5.08558e+07	5.67701e+07	5.34523e+07		34:0	11.6526	12.2836	13.1767	20.4457		34:1	403.331	419.125	416.916	445.732		38:4	275.059	273.499	281.835	327.275
34:1	1.72236e+09	1.73523e+09	1.79623e+09	1.1653e+09		34:1	403.331	419.125	416.916	445.732		34:2	136.902	136.944	117.383	144.439		38:5	76.0432	68.8339	59.0149	68.0672
34:2	5.84619e+08	5.66968e+08	5.05729e+08	3.77615e+08		34:2	136.902	136.944	117.383	144.439		36:0	1.23882	2.03277	1.93677	2.63841		38:6	5.81051	3.68012	4.72689	6.79228
36:0	5.2902e+06	8.41595e+06	8.34435e+06	6.89776e+06		36:0	1.23882	2.03277	1.93677	2.63841		36:1	357.638	378.577	389.542	500.507		38:7	0.0217559	0.0143066	0	0
36:1	1.52724e+09	1.56736e+09	1.67829e+09	1.3085e+09		36:1	357.638	378.577	389.542	500.507		36:2	376.309	385.373	354.921	444.428		40:3	2.8463	2.96387	3.08688	5.15004
36:2	1.60697e+09	1.5955e+09	1.52914e+09	1.16189e+09		36:2	376.309	385.373	354.921	444.428		38:0	0.208588	0.018404	0.138384	0.162356		40:4	24.3859	23.3163	27.6604	32.9448
36:3	2.22368e+08	2.11941e+08	2.11428e+08	1.64297e+08		36:3	52.0726	51.1918	49.0738	62.8441		38:1	11.9715	15.5463	11.9467	18.3562		40:5	25.4309	28.5094	30.3118	36.9046
36:4	1.30047e+08	1.30676e+08	1.08603e+08	7.36041e+07		36:4	30.4534	31.5633	25.2075	28.1538		38:2	28.8831	32.6846	32.318	50.1995		40:6	11.3575	9.16503	10.245	11.0289
36:5	4.83373e+06	3.02768e+06	3.0344e+06	686975		36:5	1.13193	0.731299	0.704302	0.26277		40:0	0.313719	0.0603426	0.209501	0		40:7	2.06067	3.32248	3.40317	2.90895
38:0	890742	76195.1	596210	424457		38:0	0.208588	0.018404	0.138384	0.162356		40:1	1.95248	2.06343	1.96525	3.05785		42:6	0	0	0	0
38:1	5.11224e+07	6.43637e+07	5.14711e+07	4.79896e+07		38:1	11.9715	15.5463	11.9467	18.3562		40:2	3.25686	3.69938	2.6361	4.47829		42:7	0.507713	0.159323	0	0.160928
38:2	1.23341e+08	1.35319e+08	1.39238e+08	1.3124e+08		38:2	28.8831	32.6846	32.318	50.1995		42:0	0.121789	0.027016	0	0		44:6	0	0	0	0
38:3	3.91724e+08	3.67174e+08	4.02685e+08	2.97135e+08		38:3	91.7312	88.6865	93.4654	113.655		42:1	1.16315	0.882974	0.940897	0.439473		44:7	0	0	0	0
38:4	1.1746e+09	1.13232e+09	1.21425e+09	8.55613e+08		38:4	275.059	273.499	281.835	327.275		42:2	0.733221	1.03069	0.483687	1.65072		44:12	0	0	0	0
38:5	3.24731e+08	2.84982e+08	2.54259e+08	1.77952e+08		38:5	76.0432	68.8339	59.0149	68.0672		44:0	0	0	0	0		total	598.913	585.637	588.735	696.148
38:6	2.48129e+07	1.52362e+07	2.03653e+07	1.77574e+07		38:6	5.81051	3.68012	4.72689	6.79228		44:1	0	0	0	0
38:7	92905.3	59231.1	0	0		38:7	0.0217559	0.0143066	0	0		44:2	0	0	0	0
40:0	1.33969e+06	249826	902612	0		40:0	0.313719	0.0603426	0.209501	0		total	1391.05	1452.18	1404.96	1699.43
40:1	8.33778e+06	8.54286e+06	8.46705e+06	7.99431e+06		40:1	1.95248	2.06343	1.96525	3.05785
40:2	1.3908e+07	1.53159e+07	1.13573e+07	1.17079e+07		40:2	3.25686	3.69938	2.6361	4.47829
40:3	1.21547e+07	1.22708e+07	1.32995e+07	1.3464e+07		40:3	2.8463	2.96387	3.08688	5.15004
40:4	1.04136e+08	9.65327e+07	1.19171e+08	8.61295e+07		40:4	24.3859	23.3163	27.6604	32.9448
40:5	1.08599e+08	1.18033e+08	1.30595e+08	9.64819e+07		40:5	25.4309	28.5094	30.3118	36.9046
40:6	4.85003e+07	3.79445e+07	4.41395e+07	2.88334e+07		40:6	11.3575	9.16503	10.245	11.0289
40:7	8.79978e+06	1.37555e+07	1.46622e+07	7.60505e+06		40:7	2.06067	3.32248	3.40317	2.90895
42:0	520082	111850	0	0		42:0	0.121789	0.027016	0	0
42:1	4.96707e+06	3.65563e+06	4.05374e+06	1.14894e+06		42:1	1.16315	0.882974	0.940897	0.439473
42:2	3.13111e+06	4.2672e+06	2.08391e+06	4.31557e+06		42:2	0.733221	1.03069	0.483687	1.65072
42:6	0	0	0	0		42:6	0	0	0	0
42:7	2.16811e+06	659617	0	420722		42:7	0.507713	0.159323	0	0.160928
44:0	0	0	0	0		44:0	0	0	0	0
44:1	0	0	0	0		44:1	0	0	0	0
44:2	0	0	0	0		44:2	0	0	0	0
44:6	0	0	0	0		44:6	0	0	0	0
44:7	0	0	0	0		44:7	0	0	0	0
44:12	0	0	0	0		44:12	0	0	0	0
total	8.92489e+09	8.85086e+09	9.02042e+09	6.52434e+09		total	2089.97	2137.82	2093.69	2495.58
raw data	1000000 cells					pmol / 1000000 cells						0-2 double bounds in acyl chains						3 or more double bounds in acyl chains
PIP2	HaCaT + TGFb1					PIP2	HaCaT + TGFb1					PIP2	HaCaT + TGFb1					PIP2	HaCaT + TGFb1
37:4	4.28298e+08	4.60759e+08	4.96986e+08			37:4	100	100	100			32:0	6.64404	4.76729	3.87881			36:3	46.0869	38.5853	35.1903
32:0	2.84563e+07	2.19657e+07	1.92771e+07			32:0	6.64404	4.76729	3.87881			32:1	23.2404	18.9344	18.4456			36:4	32.0506	24.6949	27.4041
32:1	9.95382e+07	8.72419e+07	9.16721e+07			32:1	23.2404	18.9344	18.4456			32:2	1.58053	0.95084	1.55017			36:5	0.264441	0.276699	0.760818
32:2	6.76938e+06	4.38108e+06	7.70413e+06			32:2	1.58053	0.95084	1.55017			34:0	4.25457	3.08512	2.49111			38:3	76.347	66.5201	70.1504
34:0	1.82222e+07	1.4215e+07	1.23805e+07			34:0	4.25457	3.08512	2.49111			34:1	217.788	203.075	182.259			38:4	309.94	250.146	266.267
34:1	9.3278e+08	9.35687e+08	9.05801e+08			34:1	217.788	203.075	182.259			34:2	95.5897	78.0103	71.2579			38:5	68.8059	57.3549	54.6167
34:2	4.09409e+08	3.5944e+08	3.54142e+08			34:2	95.5897	78.0103	71.2579			36:0	0.312235	0.0570457	0.320369			38:6	4.96054	3.7965	5.20909
36:0	1.3373e+06	262843	1.59219e+06			36:0	0.312235	0.0570457	0.320369			36:1	205.182	164.393	175.239			38:7	0	0.134075	0.0400434
36:1	8.78791e+08	7.57457e+08	8.70912e+08			36:1	205.182	164.393	175.239			36:2	251.805	230.048	208.649			40:3	1.84161	1.98637	2.23485
36:2	1.07848e+09	1.05997e+09	1.03696e+09			36:2	251.805	230.048	208.649			38:0	0.0602559	0	0			40:4	22.0457	20.1429	19.34
36:3	1.97389e+08	1.77785e+08	1.74891e+08			36:3	46.0869	38.5853	35.1903			38:1	4.36781	4.47101	3.65036			40:5	27.1212	21.0243	18.3521
36:4	1.37272e+08	1.13784e+08	1.36195e+08			36:4	32.0506	24.6949	27.4041			38:2	21.1828	17.8693	19.3217			40:6	7.1486	7.89398	6.39805
36:5	1.1326e+06	1.27491e+06	3.78116e+06			36:5	0.264441	0.276699	0.760818			40:0	0	0	0			40:7	3.02799	1.83602	2.27997
38:0	258075	0	0			38:0	0.0602559	0	0			40:1	0.221804	0.563579	0.581794			42:6	0	0	0
38:1	1.87072e+07	2.06006e+07	1.81418e+07			38:1	4.36781	4.47101	3.65036			40:2	2.11106	1.63482	1.82586			42:7	0.178535	0.0532163	0
38:2	9.07254e+07	8.23343e+07	9.6026e+07			38:2	21.1828	17.8693	19.3217			42:0	0	0	0			44:6	0	0	0
38:3	3.26993e+08	3.06497e+08	3.48638e+08			38:3	76.347	66.5201	70.1504			42:1	0.0940639	0.00118084	0.01385			44:7	0	0	0
38:4	1.32747e+09	1.15257e+09	1.32331e+09			38:4	309.94	250.146	266.267			42:2	0	0.128842	0.167319			44:12	0	0	0
38:5	2.94694e+08	2.64268e+08	2.71437e+08			38:5	68.8059	57.3549	54.6167			44:0	0	0	0			total	599.819	494.446	508.244
38:6	2.12459e+07	1.74927e+07	2.58885e+07			38:6	4.96054	3.7965	5.20909			44:1	0	0	0
38:7	0	617761	199010			38:7	0	0.134075	0.0400434			44:2	0	0	0
40:0	0	0	0			40:0	0	0	0			total	834.434	727.99	689.651
40:1	949982	2.59674e+06	2.89144e+06			40:1	0.221804	0.563579	0.581794
40:2	9.04164e+06	7.53259e+06	9.07426e+06			40:2	2.11106	1.63482	1.82586
40:3	7.8876e+06	9.15239e+06	1.11069e+07			40:3	1.84161	1.98637	2.23485
40:4	9.44211e+07	9.28104e+07	9.6117e+07			40:4	22.0457	20.1429	19.34
40:5	1.16159e+08	9.68712e+07	9.12074e+07			40:5	27.1212	21.0243	18.3521
40:6	3.06173e+07	3.63722e+07	3.17974e+07			40:6	7.1486	7.89398	6.39805
40:7	1.29688e+07	8.45963e+06	1.13311e+07			40:7	3.02799	1.83602	2.27997
42:0	0	0	0			42:0	0	0	0
42:1	402874	5440.85	68832.7			42:1	0.0940639	0.00118084	0.01385
42:2	0	593653	831552			42:2	0	0.128842	0.167319
42:6	0	0	0			42:6	0	0	0
42:7	764663	245199	0			42:7	0.178535	0.0532163	0
44:0	0	0	0			44:0	0	0	0
44:1	0	0	0			44:1	0	0	0
44:2	0	0	0			44:2	0	0	0
44:6	0	0	0			44:6	0	0	0
44:7	0	0	0			44:7	0	0	0
44:12	0	0	0			44:12	0	0	0
total	6.57117e+09	6.09324e+09	6.45036e+09			total	1534.25	1322.44	1297.89
raw data	1000000 cells					pmol / 1000000 cells
PIP2	HDF					PIP2	HDF					0-2 double bounds in acyl chains						3 or more double bounds in acyl chains
37:4	3.41797e+08	2.82863e+08	2.60437e+08			37:4	100	100	100			PIP2	HDF					PIP2	HDF
32:0	6.64947e+06	5.12986e+06	1.32086e+07			32:0	1.94545	1.81355	5.07172			32:0	1.94545	1.81355	5.07172			36:3	35.1528	30.8244	35.491
32:1	1.1952e+07	1.15627e+07	1.48713e+07			32:1	3.49681	4.08774	5.71013			32:1	3.49681	4.08774	5.71013			36:4	38.7683	32.9242	39.2857
32:2	0	0	0			32:2	0	0	0			32:2	0	0	0			36:5	1.45378	2.00277	0.887137
34:0	9.15438e+06	6.01074e+06	1.16171e+07			34:0	2.67831	2.12497	4.46059			34:0	2.67831	2.12497	4.46059			38:3	138.032	99.151	142.703
34:1	2.09137e+08	1.33758e+08	1.69052e+08			34:1	61.1874	47.2871	64.9107			34:1	61.1874	47.2871	64.9107			38:4	531.621	402.965	563.838
34:2	8.04379e+07	6.40649e+07	7.88544e+07			34:2	23.5338	22.6488	30.2777			34:2	23.5338	22.6488	30.2777			38:5	152.682	131.651	167.148
36:0	150466	2.38555e+06	3.54774e+06			36:0	0.044022	0.843362	1.36223			36:0	0.044022	0.843362	1.36223			38:6	9.68932	6.27423	9.9919
36:1	2.09832e+08	1.40613e+08	1.7953e+08			36:1	61.391	49.7107	68.9342			36:1	61.391	49.7107	68.9342			38:7	0.123487	0	0.501491
36:2	2.98584e+08	2.16533e+08	2.56851e+08			36:2	87.3572	76.5506	98.6232			36:2	87.3572	76.5506	98.6232			40:3	1.92617	1.31043	2.95992
36:3	1.20151e+08	8.71908e+07	9.24319e+07			36:3	35.1528	30.8244	35.491			38:0	0.174314	0.0830724	0.39882			40:4	17.6315	13.144	16.3608
36:4	1.32509e+08	9.31304e+07	1.02315e+08			36:4	38.7683	32.9242	39.2857			38:1	0.631085	0.117154	0.316321			40:5	43.4903	34.262	43.6823
36:5	4.96897e+06	5.66508e+06	2.31043e+06			36:5	1.45378	2.00277	0.887137			38:2	14.7237	11.0696	14.5994			40:6	11.93	8.80104	10.1252
38:0	595798	234981	1.03868e+06			38:0	0.174314	0.0830724	0.39882			40:0	0	0	0.139272			40:7	6.69725	5.54926	6.57456
38:1	2.15703e+06	331386	823818			38:1	0.631085	0.117154	0.316321			40:1	0.00941091	0	0.209507			42:6	0.0984036	0.695797	1.07588
38:2	5.03252e+07	3.13119e+07	3.80222e+07			38:2	14.7237	11.0696	14.5994			40:2	0.633911	0.294405	0.0736483			42:7	0.68782	0.10975	1.05665
38:3	4.71788e+08	2.80461e+08	3.71651e+08			38:3	138.032	99.151	142.703			42:0	0.00929524	0	0			44:6	0	0	0
38:4	1.81706e+09	1.13984e+09	1.46845e+09			38:4	531.621	402.965	563.838			42:1	0	0	0			44:7	0	0	0
38:5	5.21863e+08	3.72391e+08	4.35315e+08			38:5	152.682	131.651	167.148			42:2	0.0681132	0	0.00620084			44:12	0	0	0
38:6	3.31178e+07	1.77474e+07	2.60226e+07			38:6	9.68932	6.27423	9.9919			44:0	0	0	0			total	989.984	769.665	1041.68
38:7	422075	0	1.30607e+06			38:7	0.123487	0	0.501491			44:1	0	0	0
40:0	0	0	362717			40:0	0	0	0.139272			44:2	0	0	0
40:1	32166.2	0	545634			40:1	0.00941091	0	0.209507			total	257.884	216.631	295.094
40:2	2.16669e+06	832763	191808			40:2	0.633911	0.294405	0.0736483
40:3	6.58359e+06	3.70671e+06	7.70873e+06			40:3	1.92617	1.31043	2.95992
40:4	6.02638e+07	3.71794e+07	4.26096e+07			40:4	17.6315	13.144	16.3608
40:5	1.48648e+08	9.69144e+07	1.13765e+08			40:5	43.4903	34.262	43.6823
40:6	4.07764e+07	2.48948e+07	2.63697e+07			40:6	11.93	8.80104	10.1252
40:7	2.2891e+07	1.56968e+07	1.71226e+07			40:7	6.69725	5.54926	6.57456
42:0	31770.8	0	0			42:0	0.00929524	0	0
42:1	0	0	0			42:1	0	0	0
42:2	232809	0	16149.3			42:2	0.0681132	0	0.00620084
42:6	336340	1.96815e+06	2.80199e+06			42:6	0.0984036	0.695797	1.07588
42:7	2.35095e+06	310442	2.75191e+06			42:7	0.68782	0.10975	1.05665
44:0	0	0	0			44:0	0	0	0
44:1	0	0	0			44:1	0	0	0
44:2	0	0	0			44:2	0	0	0
44:6	0	0	0			44:6	0	0	0
44:7	0	0	0			44:7	0	0	0
44:12	0	0	0			44:12	0	0	0
total	4.60697e+09	3.07272e+09	3.7419e+09			total	1347.87	1086.3	1436.77

## Sheet: Fig. 2
Fig.2b	Data in blue numeric character and black numeric character are from the first and the second experiments, respectively.
PI(4,5)P2/WGA
Cell #	GFP	INPP5E WT	INPP5E MT
1	1.15431	1.54589	1.88997
2	0.837759	0.217109	0.761013
3	0.784551	0.241205	0.346488
4	0.760678	0.377447	0.371669
5	2.06671	0.164099	1.44512
6	0.987701	0.305792	0.539287
7	1.21039	0.168398	1.34956
8	0.769823	0.606675	0.714065
9	1.53228	0.242886	0.848538
10	0.612066	0.35227	0.397122
11	0.599033	0.24305	0.443824
12	1.72972	0.220865	0.675419
13	2.63662	0.380917	0.453321
14	1.40878	0.423799	0.678459
15	1.86706	0.337085	0.474473
16	1.40402	0.177628	0.53681
17	1.39457	0.21929	0.748003
18	0.94752	0.249938	0.764343
19	0.830428	0.678464	0.905267
20	1.48938	0.320471	0.871039
21	1.02799	0.369227	0.826359
22	1.89917	0.132001	0.379333
23	2.19504	0.44756	0.454448
24	1.54767	0.479834	0.639197
25	1.31715	0.342991	0.341324
26	1.44036	0.175668	0.836919
27	1.2543	0.352063	0.522219
28	0.982509	0.11433	0.679122
29	1.25646	0.128177	0.557662
30	1.52918	0.252859	0.58568
31	1.29031	0.216194	0.816608
32	1.62325	0.109987	0.639547
33	1.12915	0.156903	0.376279
34	0.835159	0.284673	0.516015
35	0.773497	0.162738	0.482494
36	0.827901	0.588763	0.402627
37	2.19468	0.183429	0.59844
38	1.00052	0.40621	0.408091
39	0.474854	0.297566	1.07709
40	0.428485	0.393518	0.875409
41	0.745932	0.274382	1.0145
42	1.56694	0.321949	0.298458
43	1.42277	0.20884	1.47307
44	0.686327	0.432855	0.690759
45	1.38031	0.326241	0.633881
46	1.91912	0.377732	1.02706
47	0.603747	0.329838	0.707315
48	1.15254	0.284716	1.08615
49	1.03882	0.173426	0.776693
50	1.47563	0.177275	1.02141
51	0.615814	0.336107	1.39176
52	0.694736	0.391786	0.976754
53	0.830861	0.320898	0.803087
54	0.530277	0.276976	0.878491
55	1.16032	0.309492	1.76727
56	0.925494	1.08009	0.789009
57	0.615215	1.1079	0.951233
58	1.01742	0.861334	1.22204
59	1.39382	0.33303	1.6491
60	0.426397	0.444535	1.19568
61	0.437956	0.933789	0.678743
62	0.4671	0.284043	0.871079
63	0.857799	0.455943	1.66315
64	0.760458	0.117609	1.08333
65	0.922991	0.325882	1.6294
66	0.939533	0.379983	1.49599
67	0.874855	1.09808	3.41223
68	0.386704	1.16015	2.33096
69	0.472767	1.02516	1.46038
70	0.683332	1.94243	0.984066
71	1.59501	0.774923	0.716459
72	0.875842	1.5562	1.63428
73	0.295199	1.16345	1.29672
74	0.669934	0.477033	0.961421
75	0.354626	0.53485	0.915165
76	1.66834	1.23254	0.576886
77	0.525849	2.65443	1.18572
78	0.629668	1.39549	1.79347
79	0.491849	1.43355	4.59792
80	0.575265	0.603474	2.58346
81	1.00753	0.498878	4.76759
82	0.73836	0.165428	4.62195
83	0.813373	0.239118	4.48107
84	1.09595	0.223873	4.19463
85	1.72061	0.165885	4.01721
86	1.29509	0.0948554	2.41547
87	0.640056	0.176334	2.05703
88	0.709939	0.181654	2.2843
89	0.816637	0.124818	2.46742
90	0.754694	0.175797	1.76631
91	0.606788	0.143531	1.90929
92	0.857008	0.473751	0.999052
93	0.597369	0.550213	0.650273
94	0.948154	0.309858	0.739036
95	1.12784	0.324348	0.540412
96	0.568415	0.281105	0.53117
97	0.683953	0.515784	0.781447
98	0.581732	0.535257	0.134295
99	0.804358	0.279001	0.389719
100	0.45386	0.181862	0.135733
101	1.19736	0.13644
102	0.680954	0.205404
103	1.41269	0.0903745
104	1.05604	0.171713
105	0.603216	0.276698
106	0.902033	0.513148
107	0.793601	0.221941
108	0.925875	0.321956
109	0.577728	0.268032
110	0.610854	0.2545
111	1.28138	0.316815
112	0.94894	0.25522
113	1.36388	0.124531
114	1.39505	0.239195
115	0.858086	0.125927
116	0.628626	0.429642
117	0.762333	0.295986
118	0.673659
119	1.07509
120	0.692269
Fig. 2c	Data in blue numeric character and black numeric character are from the first and the second experiments, respectively.
Cell area
Fields of view	Control	TGFb1	GFP	INPP5E WT	INPP5EMT
1	770.954	1421.44	640.511	1263.14	874.801
2	765.486	1254.01	867.651	1292.59	639.977
3	725.7	1349.89	961.094	1267.26	723.256
4	622.41	1184.88	895.093	1606.67	666.394
5	901.668	1426.7	715.928	1532.1	881.605
6	737.55	1139.76	756.021	1404.58	657.858
7	840.856	1427.8	772.439	1302.49	779.267
8	770.584	1434.66	852.365	1534.02	833.267
9	812.772	1112.44	714.325	1326.56	978.792
10	606.108	1562.13	816.534	1379.14	777.75
Fig.2e	Data in blue numeric character and black numeric character are from the first and the second experiments, respectively.
E-cadherin	PM/Cytosol				b-catenin	PM/Cytosol				Claudin-1	PM/Cytosol				PARD3	PM/Cytosol
Cell #	GFP	INPP5E WT	INPP5W MT		Cell #	GFP	INPP5E WT	INPP5W MT		Cell #	GFP	INPP5E WT	INPP5W MT		Cell #	GFP	INPP5E WT	INPP5W MT
1	6.05394	1.79978	7.74801		1	6.10256	1.27029	8.77542		1	10.263	1.45788	3.89478		1	4.67648	0.658119	1.46327
2	4.25109	1.95209	3.11479		2	18.5879	4.14325	5.27065		2	10.7084	2.75184	7.619		2	3.18435	0.423892	8.35267
3	4.76943	0.801882	5.77392		3	9.83497	0.977747	3.25988		3	9.43634	5.27975	4.12705		3	4.16092	1.58354	2.18047
4	4.88769	1.30899	9.16987		4	2.31907	3.29253	7.1911		4	15.5902	4.13556	3.45615		4	6.67582	1.02746	3.9342
5	3.39194	3.00381	7.39883		5	1.92663	3.12411	7.06334		5	14.6407	2.67466	5.28247		5	4.25214	1.09937	5.7527
6	7.25564	2.10033	11.6038		6	9.74317	2.27218	6.03868		6	8.81703	3.24088	5.6252		6	3.96694	1.00187	2.8228
7	2.0802	1.85714	8.03568		7	10.2715	3.03143	9.26983		7	17.7984	3.79028	4.53104		7	7.7486	1.0541	3.44938
8	2.94035	1.99489	5.38146		8	5.51352	3.88266	9.62832		8	12.3992	2.28788	2.45415		8	4.90763	0.899573	2.85733
9	3.8075	1.14953	7.67791		9	11.0001	1.51506	8.15272		9	25.2481	3.66779	4.65071		9	29.3377	1.91271	3.61865
10	3.48667	2.22635	5.28248		10	13.6017	0.90877	7.44621		10	12.416	2.60254	6.60813		10	4.80811	1.34542	3.66578
11	3.24081	3.07896	4.58261		11	5.56995	1.98673	3.83661		11	10.9615	11.2139	3.02839		11	3.10221	2.78832	2.74889
12	3.14812	1.37867	6.11902		12	7.45191	2.84585	5.42147		12	7.76741	7.076	11.7334		12	2.51611	3.44171	4.1472
13	4.21136	2.04265	11.5826		13	11.7071	1.7674	8.66494		13	10.8447	4.8164	14.6667		13	3.45064	3.17411	3.04373
14	5.11632	1.29385	7.91632		14	6.92344	4.5723	4.80813		14	15.2485	15.5247	3.55098		14	3.42777	9.60584	2.87358
15	4.04185	2.83188	7.49951		15	2.00608	1.54825	3.27654		15	37.2356	5.55655	4.84641		15	5.95437	2.38082	4.38788
16	3.10218	1.9414	8.67099		16	14.7805	4.20851	3.80002		16	11.8716	9.27035	5.2658		16	1.79155	1.10296	3.07352
17	3.87679	0.773465	8.20061		17	6.65026	7.21038	4.7005		17	7.38063	4.83554	2.76193		17	3.19069	2.05679	1.89527
18	3.05334	2.2376	6.30257		18	5.73049	1.02004	9.58599		18	3.32563	7.15903	11.5091		18	5.45299	5.07224	9.84934
19	2.30276	1.75215	4.56777		19	15.1916	3.0996	9.22459		19	11.8112	4.34063	16.5724		19	3.70162	1.30119	7.46705
20	3.4512	3.14511	4.804		20	9.59775	1.29831	3.88822		20	14.2908	3.01445	9.06517		20	1.82733	1.13623	2.62964
21	1.83282	1.2417	6.38858		21	2.36655	1.61769	11.2191		21	3.52496	5.4768	5.21773		21	1.71516	1.4034	2.17074
22	2.89034	1.72366	3.36552		22	10.2627	0.832953	8.13654		22	2.51461	5.85202	3.24486		22	1.90909	1.87966	2.47933
23	3.0164	2.13908	14.381		23	5.19252	3.54678	4.9881		23	3.37213	4.07488	24.4241		23	3.17323	4.53223	4.25984
24	3.29489	2.34119	4.3504		24	5.16338	2.66144	3.68051		24	6.66698	2.26363	5.05333		24	9.10483	0.837304	4.35381
25	2.05081	1.7154	14.266		25	21.8648	2.17744	9.21199		25	8.5226	5.11174	5.90279		25	2.87418	2.49875	3.72318
26	3.08974	1.72821	5.42072		26	26.7718	2.62391	8.34914		26	3.75146	4.27732	5.51067		26	1.34867	1.41572	2.66748
27	2.14125	1.34125	4.54101		27	4.83758	1.06408	4.00781		27	2.6389	2.45324	4.16647		27	1.16694	1.24689	4.82467
28	4.92235	1.93239	4.34998		28	38.6484	1.69998	3.54145		28	2.14293	4.90121	11.5951		28	2.58374	2.46387	6.20042
29	4.75242	0.89952	3.04474		29	17.7852	1.61839	2.24843		29	1.95578	4.58813	9.87509		29	3.67644	1.75637	4.0703
30	5.00723	2.29533	2.48363		30	10.1434	1.41347	4.86648		30	2.47153	2.47888	4.06898		30	2.43203	2.68295	5.40158
31	4.31459	2.45098	7.23586		31	6.79015	2.50755	7.93277		31	7.07402	4.22294	18.1515		31	3.12875	0.806128	3.75482
32	4.07859	3.26081	5.89022		32	7.02703	2.74617	5.95102		32	7.54566	1.86711	4.04702		32	3.23344	1.77759	5.49951
33	3.07964	2.5394	7.82059		33	4.0902	0.969568	2.83984		33	4.68158	1.73812	5.85789		33	3.23848	0.886039	4.26321
34	3.61257	2.91297	6.54495		34	16.0823	2.18162	7.94481		34	12.5266	2.90068	1.09957		34	4.55073	1.49108	1.60349
35	4.44051	2.04957	2.91659		35	25.942	1.52359	3.86153		35	6.1723	6.87638	8.36287		35	4.5642	1.4236	3.97093
36	7.3721	0.920414	6.15633		36	5.44869	2.58472	7.2589		36	5.46478	2.54441	3.86208		36	3.79236	0.885872	3.31941
37	3.07673	1.98292	4.27646		37	13.9707	4.8657	14.9147		37	3.96327	7.36272	14.3058		37	6.57356	2.45737	4.72841
38	9.03988	0.920886	4.91012		38	28.1046	0.88113	7.25631		38	9.23121	7.28859	5.35282		38	2.57834	1.50345	2.51579
39	4.08078	1.45694	5.79894		39	20.8442	2.71056	6.87624		39	3.30112	3.56789	5.62096		39	5.77042	0.885457	2.52008
40	3.50804	1.03475	4.69548		40	5.01704	2.45116	11.4201		40	6.54932	3.3306	7.48813		40	4.14251	0.583544	2.67587
41	4.75603	1.40967	3.86278		41	31.4756	3.57882	5.62805		41	5.13355	3.87394	22.0532		41	5.32611	0.898137	17.4224
42	4.25948	1.40935	3.0875		42	3.56122	2.015	2.75484		42	7.36012	1.59556	6.91643		42	6.49383	0.52557	3.98053
43	4.1748	1.01976	8.76132		43	20.8757	2.20157	6.92293		43	5.50195	3.88884	14.3693		43	7.43338	1.86122	4.24301
44	2.94707	2.33355	3.94787		44	11.9886	2.10244	2.75888		44	11.2582	1.49928	6.36633		44	4.64697	1.62067	2.64537
45	2.64611	2.97991	12.2073		45	27.5643	1.29667	4.91057		45	2.54087	1.97325	4.72177		45	3.05015	1.34945	1.89568
46	3.77988	1.80107	4.67237		46	35.2567	0.910993	10.1776		46	5.58898	1.43029	14.294		46	3.92115	0.808273	4.50163
47	3.5052	5.20338	5.19487		47	7.36642	5.7227	7.33399		47	5.47585	2.32234	11.1109		47	4.39244	1.42107	4.22826
48	4.73636	4.41515	8.13156		48	10.7914	3.16785	6.46085		48	7.30772	13.18	8.29923		48	2.49568	2.24245	4.1049
49	4.9625	6.56356	3.94235		49	27.0455	1.50221	7.55672		49	3.68318	2.2365	3.39923		49	2.10916	0.757953	1.2466
50	2.80415	1.94262	8.96038		50	10.0378	2.77085	6.42975		50	4.28619	1.52074	10.6847		50	2.28332	2.25065	2.64963
51	2.66402	1.22873	7.46606		51	10.7278	5.93975	3.69223		51	4.27494	3.49017	7.08018		51	3.17879	1.52015	3.42563
52	2.77055	4.62427	12.2668		52	5.09631	1.56116	9.2946		52	6.14599	1.66359	6.27497		52	3.18022	1.02712	5.00217
53	9.66887	1.99923	6.15872		53	11.4406	3.37493	1.89271		53	2.34243	3.62041	7.67523		53	6.18021	1.43584	4.52044
54	3.11986	1.81286	4.96261		54	7.19475	3.52684	6.38786		54	4.61777	11.1104	5.84109		54	2.2335	1.89508	4.42889
55	4.44475	2.82761	14.5779		55	4.32214	4.42808	7.35875		55	6.29535	2.26107	9.87752		55	4.49025	2.65648	3.41153
56	2.71192	1.14907	15.0978		56	12.1301	1.67268	2.73855		56	15.9378	2.46418	5.87241		56	2.03032	1.38676	1.10397
57	2.65692	1.68322	15.9568		57	5.4785	2.61845	4.48197		57	2.8206	4.16179	6.48979		57	1.99412	1.18476	11.6827
58	3.06867	0.160103	18.2685		58	10.9624	1.87061	8.98786		58	5.03204	6.26042	5.88828		58	1.88589	2.32602	7.29931
59	4.76667	2.90904	6.34684		59	7.30385	2.93376	4.40872		59	6.70905	1.42508	6.85609		59	3.57094	0.936894	1.61852
60	1.80958	1.27389	3.57991		60	12.4225	1.89938	7.94799		60	4.61971	9.81075	19.2744		60	7.89963	2.4552	4.44941
61	2.64879	2.03349	8.4391		61	8.44105	1.16966	8.83964		61	8.4441	4.02638	8.30706		61	5.54692	1.31899	3.19017
62	2.65789	1.83758	4.84733		62	28.3928	4.34715	3.71402		62	18.5042	5.72016	10.104		62	5.67835	1.04846	2.69812
63	4.32903	2.15247	8.5463		63	9.98492	0.952559	10.164		63	16.7866	1.41923	3.56589		63	3.13255	0.308036	2.88481
64	3.17374	1.3212	4.23983		64	18.8838	2.86238	5.78037		64	7.60995	1.43979	2.85507		64	6.25596	0.722553	2.26936
65	6.46723	2.98954	13.3572		65	4.88784	3.32801	3.15001		65	6.77607	5.5117	3.77919		65	4.26058	3.70119	1.5932
66	5.22407	0.935613	8.82848		66	9.12938	2.47577	3.81878		66	4.22987	2.81648	7.38066		66	3.04209	1.85336	4.05858
67	4.53947	0.629956	16.5193		67	30.1384	1.93687	2.25387		67	7.66268	2.4218	5.60563		67	7.54717	0.507647	8.74916
68	2.538	1.50729	9.62001		68	13.8757	8.23378	4.88073		68	5.28938	3.31913	3.99996		68	4.94577	0.488525	3.44397
69	3.8555	1.83061	14.6104		69	3.91365	2.17174	3.78473		69	9.26917	5.36252	15.8659		69	3.43044	0.665741	10.2065
70	5.83446	1.68606	13.8881		70	14.2662	1.88505	4.10528		70	7.57301	2.93454	10.8881		70	2.67685	1.02926	2.62762
71	2.93107	0.514391	8.77256		71	7.21595	4.27583	2.84194		71	7.70767	1.68313	6.58754		71	4.04295	0.367128	8.82464
72	10.0212	1.98766	7.97256		72	11.8237	2.52064	5.84162		72	8.63806	0.784432	4.77235		72	8.64241	0.789727	1.83497
73	5.6008	1.68844	5.88127		73	8.83779	3.57409	2.99872		73	10.4256	2.61865	2.53268		73	3.0178	1.57621	1.46237
74	6.05604	1.92064	9.13797		74	13.3179	1.16763	2.81083		74	2.27091	2.68252	3.5781		74	4.40341	1.02874	6.38905
75	5.07845	2.48381	7.18026		75	5.49737	1.0993	7.28404		75	11.2537	5.19102	4.7219		75	10.3019	1.33643	5.42627
76	7.5891	1.60291	3.13482		76	6.28767	2.19963	5.51103		76	18.7855	1.7794	2.88046		76	5.16665	0.452594	2.62977
77	11.7523	2.78542	5.99565		77	15.6401	1.61949	13.32		77	9.78121	1.19687	5.98861		77	0.995664	1.54321	4.69765
78	4.36449	1.8198	4.12003		78	17.6452	7.41247	2.74203		78	2.53646	3.6594	2.38191		78	3.34635	2.08591	1.8444
79	6.04539	1.37548	11.5676		79	13.9953	2.74712	12.4766		79	3.92814	2.78341	25.5724		79	1.80363	1.89202	8.73545
80	2.16773	2.07003	8.48424		80	15.0921	2.35998	6.30986		80	5.31965	2.19876	4.13474		80	5.48061	2.643	2.7995
81	3.56889	1.04718	8.24107		81	26.3615	4.37481	4.16624		81	6.45512	1.79021	2.66953		81	2.45687	0.533025	2.30012
82	5.82886	2.30423	6.68669		82	21.7258	2.46667	5.36027		82	6.64895	4.81686	6.55244		82	2.93172	1.2105	3.02228
83	6.40884	2.77525	3.10764		83	15.4446	2.32848	2.97999		83	5.00499	1.08589	4.38181		83	3.32807	0.886597	5.00225
84	3.64743	3.31308	5.81798		84	6.41099	2.41286	4.29745		84	7.08715	2.48839	5.62153		84	3.53529	0.978058	1.51225
85	3.9132	2.23097	2.99324		85	11.3394	0.855372	5.82499		85	9.05524	2.73964	4.80977		85	2.1314	1.94171	4.52072
86	3.22159	2.06202	5.4059		86	14.5896	7.9378	5.12058		86	6.90645	0.606459	4.86267		86	1.88559	0.20903	2.21988
87	3.36285	1.10524	4.5479		87	13.0254	5.11948	7.70168		87	7.05245	1.4954	2.61669		87	3.02223	0.737615	1.13446
88	2.45193	1.85749	5.78508		88	17.8693	3.15363	4.73503		88	4.91276	0.890808	3.78558		88	3.13747	0.255696	3.28318
89	4.31952	2.01291	2.93256		89	13.7567	2.78839	7.73669		89	6.94943	2.32508	12.3264		89	4.00205	0.864794	5.20351
90	2.8589	1.14252	4.42862		90	17.346	1.25011	8.69266		90	20.5193	2.17348	8.83582		90	1.70546	0.675319	9.61699
91	3.82921	1.55641	3.02854		91	14.2757	2.95995	7.43357		91	9.0384	1.88193	6.09956		91	2.42033	0.509553	1.74864
92	2.4839	1.08131	4.52662		92	7.57958	1.47884	2.93733		92	7.74458	2.6427	9.78203		92	1.94207	0.89413	4.89132
93	3.92017	0.705529	6.63988		93	6.90993	3.64768	10.7853		93	29.1488	3.01868	22.3788		93	2.4156	0.885704	6.74179
94	2.53069	0.755309	7.6714		94	8.34849	0.812191	6.43406		94	10.6534	2.2189	17.4589		94	2.83007	0.890501	13.0258
95	4.42248	1.09464	2.99621		95	3.01586	3.98398	2.96886		95	10.671	2.55516	7.01808		95	7.06389	2.05165	4.43443
96	5.09848	3.28079	4.2858		96	4.51455	3.76663	5.12541		96	12.7272	1.01449	3.66874		96	3.76661	1.31405	0.997474
97	6.63713		2.75488		97	20.8757	2.01669	6.72539		97	13.1875		2.75768		97	1.40043		4.05789
98	4.59481		4.51088		98	3.37157	6.16655	4.7982		98	6.96225		7.48369		98	2.86418		1.98433
99	3.03013		5.86519		99	4.5767	5.10954	5.9358		99	4.43114		2.09088		99	4.36937		1.48921
100	4.86965		4.86612		100	3.41165	1.04575	1.85432		100	3.55297		2.00759		100	4.36793		2.23058
101	9.28095		4.08924		101		2.96103	4.16662		101	9.64526		4.06782		101			4.26567
102	5.15621		1.27885		102		1.69767	4.21997		102	15.7701		7.21337		102			2.717
103	5.79844		6.08743		103		2.24226	1.83906		103			13.1006		103			4.91995
104	2.63269				104		1.87102	4.63199		104			12.3205		104			17.7648
105	6.00807				105		1.49427	4.97037		105			7.24086		105			2.60147
106	2.94422				106		3.02381	4.67346		106			12.9745		106			2.0357
107	4.58289				107		2.7278	4.76843		107			6.48537		107			4.41422
108	6.77196				108		2.10808	5.71492		108			20.442		108			7.37486
109	4.93779				109		0.572541	3.46813		109			4.65652		109			2.4192
110	4.31008				110		7.66325	4.62823
111	3.44129				111		3.12567	5.06763
					112		5.08284	5.15138
					113		10.9916	8.00657
					114		4.13217	3.42584
					115			5.27353
					116			4.86957
					117			9.44635
					118			8.25061
					119			4.40223
					120			2.44487
					121			6.13794
					122			3.06423
					123			6.14334
					124			3.92532
Fig. 2f												Fig. 2f The replicate blot from the independent experiment
Fig.2g
CDH2 mRNA
GFP	INPP5E WT	INPP5E MT
1.29945	1.52801	1.02975
0.864137	1.64732	0.873713
0.836414	1.533	0.930243

## Sheet: Fig. 3
Fig. 3a
hPIP5K1A mRNA			hPIP5K1B mRNA			hPIP5K1C mRNA
Control	TGFb1		Control	TGFb1		Control	TGFb1
1.02	0.61		0.95	0.7		1.12	1.16
0.97	0.61		0.87	0.76		0.99	1.05
1.01	0.56		1.18	0.68		0.89	1.15
Fig. 3b
hPIP5K1A mRNA
Scrambled	sihPIP5K1A#1	sihPIP5K1A#2
0.875434	0.0669087	0.107017
1.25007	0.0526935	0.113491
0.8745	0.0601999	0.0893643
Fig. 3d	Data in blue numeric character and black numeric character are from the first and the second experiments, respectively.
PI(4,5)P2/WGA
Cell #	Scrambled	sihPIP5K1A#1	sihPIP5K1A#2
1	0.925951	0.128529	0.567429
2	0.992566	0.119084	0.434336
3	0.83745	0.411436	0.475072
4	1.56026	0.21824	0.469825
5	1.38658	0.297817	1.09316
6	0.643637	0.254055	0.414437
7	1.14242	0.122663	0.255022
8	1.83107	0.169544	0.349603
9	1.37719	0.21248	0.894732
10	0.699376	0.242735	0.317348
11	1.43365	0.119457	0.384723
12	1.19726	0.207568	0.37656
13	1.04213	0.978755	0.349847
14	1.36708	0.21891	0.407254
15	0.987469	0.290174	0.428611
16	1.76421	0.244325	0.430514
17	1.49884	0.334071	0.34244
18	1.08959	0.796374	0.22676
19	0.873085	0.402806	0.437182
20	0.603922	0.978137	0.40685
21	1.10879	0.298576	0.199615
22	0.922655	0.967821	0.659089
23	1.42735	0.44051	0.232554
24	0.596437	1.06582	0.35118
25	1.29173	0.240639	0.322272
26	1.33728	0.34253	0.5227
27	1.14253	0.566701	0.512278
28	0.65843	0.941394	0.393412
29	0.748446	0.319486	0.313779
30	2.38115	0.560237	0.229512
31	1.65881	0.370848	0.410064
32	1.22665	0.18743	0.267841
33	1.20659	0.419647	0.204241
34	1.22874	1.53898	0.60312
35	1.09772	0.130279	0.41307
36	0.952334	0.131162	0.278146
37	1.50231	0.116885	0.89886
38	0.73788	0.281984	0.602319
39	1.80953	0.455592	0.314375
40	1.6501	0.140253	0.515069
41	1.97746	0.0589308	0.551006
42	0.80296	0.148202	0.704621
43	1.31344	0.168965	0.995846
44	0.903707	0.378728	0.573261
45	0.82525	0.286195	0.554038
46	0.49815	0.113856	0.690551
47	0.6396	0.207745	0.694453
48	0.612773	0.48041	0.846873
49	0.649071	0.122886	0.445179
50	0.493993	0.351844	0.442817
51	0.391991	0.53867	0.429548
52	0.718688	0.471533	0.487539
53	1.1113	0.224757	0.375996
54	0.824095	0.314366	0.379405
55	1.16223	0.373529	0.460576
56	0.736388	0.184702	0.382271
57	0.377514	0.616666	0.467622
58	1.3107	0.354526	0.228505
59	0.623042	0.28232	0.252812
60	0.722223	0.866123	0.190594
61	0.607957	0.969987	0.166611
62	0.7885	0.48868	0.162709
63	0.592525	0.200995	0.115564
64	1.81195	0.318914	0.507081
65	1.27257	0.320515	0.170107
66	0.78563	0.564585	0.210829
67	0.577856	0.31626	0.243689
68	0.549298	0.200819	0.279786
69	1.01417	0.145541	0.195517
70	0.707129	0.0882314	0.69498
71	0.879639	0.177591	0.203303
72	0.737996	0.165153	0.208251
73	0.93039	0.0510474	0.435022
74	0.895005	0.134463	0.353753
75	0.720804	0.198764	0.222817
76	1.41428	0.319682	0.434501
77	0.991594	0.319158	0.426981
78	0.711161	0.344974	0.237819
79	0.854289	0.178165	0.403217
80	0.832692	0.205093	0.304686
81	0.565378	0.143778	0.207537
82	0.365791	0.133547	0.229968
83	1.20631	0.295698	0.212536
84	1.04714	0.190126	0.40401
85	0.896265	0.0771644	0.308131
86	0.947889	0.0931744	0.417866
87	1.09177	0.143634	0.273675
88	0.94763	0.0887138	0.423384
89	0.741714	0.199361	0.414495
90	1.26607	0.181698	0.35701
91	1.16817	0.367447	0.358243
92	0.610485	0.199344	0.42842
93	0.585321	0.0989011	0.23078
94	1.11333	0.239697	0.403436
95	0.859896	0.106511	0.382162
96	0.815828	0.0891275	0.316145
97	1.1047	0.126401	0.442986
98	0.980279	0.303619	0.327033
99	1.28954	0.115471	0.272547
100	1.11437	0.113434	0.282982
101	0.723797	0.268679	0.439859
102	0.471343	0.0474265	0.207025
103	0.606156	0.0884303	0.276116
104	0.51254	0.0877416	0.477247
105	1.1452	0.102867	0.595323
106	0.971638	0.108256	0.219547
107	1.17963	0.103692	0.465288
108	0.853308	0.128802	0.212052
109	0.569028	0.115467	0.310331
110	1.40399	0.0603523	0.214038
111	0.950975	0.353128	0.221821
112	1.16215	0.191099	0.256997
113	0.891696		0.403435
114	1.6962		0.354541
115	0.873307		0.541777
116	0.961947
Fig. 3e	Data in blue numeric character and black numeric character are from the first and the second experiments, respectively.
Cell area
Fields of view	Scrambled	sihPIP5K1A#1	sihPIP5K1A#2
1	764.541	1106.39	1701.01
2	627.994	1261.84	1407.26
3	855.369	1179.92	1379.28
4	746.504	1164.98	1342.13
5	757.516	1274.27	1816.25
6	810.792	1292.1	1633.43
7	606.682	1449.83	1864.93
8	852.562	1198.94	1318.92
9	758.777	1241.88	1163.86
10	766.1	1039.23	1545.71
Fig. 3g	Data in blue numeric character and black numeric character are from the first and the second experiments, respectively.
E-cadherin PM/Cytosol ratio					b-catenin PM/Cytosol ratio					Claudin-1 PM/Cytosol ratio					PARD3 PM/Cytosol ratio
Cell #	Scrambled	sihPIP5K1A#1	sihPIP5K1A#2		Cell #	Scrambled	sihPIP5K1A#1	sihPIP5K1A#2		Cell #	Scrambled	sihPIP5K1A#1	sihPIP5K1A#2		Cell #	Scrambled	sihPIP5K1A#1	sihPIP5K1A#2
1	15.8896	1.45427	3.3133		1	6.28794	1.77994	3.20512		1	4.22434	6.26504	1.43903		1	6.01078	1.94667	1.54237
2	30.1226	2.4343	1.57527		2	3.23709	1.42763	1.54599		2	3.92516	7.82655	1.45784		2	4.23879	1.67511	0.919291
3	5.94465	2.76741	1.97281		3	4.94866	1.85546	0.89617		3	9.09721	1.17722	2.87537		3	4.09151	2.58119	0.720007
4	27.7392	1.87988	1.83721		4	6.17159	0.972133	1.44959		4	4.22876	2.06489	1.47688		4	7.97969	1.85499	1.56063
5	9.78185	2.77175	2.13231		5	5.56869	2.49044	2.09255		5	4.85115	1.40908	3.75555		5	5.24979	0.656644	1.34133
6	3.11241	2.03144	2.99323		6	9.75695	2.27604	1.57938		6	5.71761	0.860191	0.610596		6	3.90549	1.11279	1.25193
7	19.9241	2.27346	2.47405		7	2.56327	2.09658	2.29691		7	4.82862	2.23902	1.97737		7	3.23528	3.77725	0.751511
8	25.2615	1.83025	4.31626		8	3.69453	1.2245	1.19581		8	2.44116	1.83088	1.49908		8	4.51891	1.09038	1.38875
9	4.94434	3.05594	1.25645		9	6.47358	1.32068	1.59502		9	3.58752	2.25752	1.82541		9	6.71328	1.53231	1.07556
10	19.8126	1.99361	2.48228		10	11.1865	1.43152	1.16513		10	2.84481	1.50943	1.46305		10	8.22678	1.70654	0.68623
11	40.1359	1.8861	2.89764		11	7.18444	3.05983	3.68715		11	4.58808	2.00244	1.41547		11	4.10175	2.09615	2.3141
12	9.13462	2.24471	2.99182		12	5.39996	2.46979	3.11602		12	1.93918	1.77768	1.73839		12	2.98244	2.7644	0.849513
13	26.6982	3.08648	2.92812		13	3.89962	2.06509	2.80785		13	4.61435	2.40152	2.91166		13	3.34982	1.44572	1.10657
14	21.7307	1.80442	1.92234		14	3.1601	1.95436	1.96337		14	9.13389	1.30886	2.35287		14	3.69449	1.41173	1.39282
15	19.4385	2.2179	1.28862		15	4.82724	1.83819	1.65129		15	5.28351	0.888768	3.18437		15	5.36286	1.15242	1.31214
16	39.5314	2.14223	1.31346		16	3.96914	2.1055	2.13888		16	3.13587	2.09641	1.45826		16	3.10374	1.86343	0.953275
17	6.62361	2.24406	1.60883		17	3.83552	2.1967	1.0478		17	2.85957	0.63698	2.40508		17	6.3187	1.5072	0.787345
18	12.4083	1.86563	1.49039		18	2.41608	1.06195	2.03724		18	4.00725	1.27393	0.982575		18	12.6148	0.536201	0.654486
19	46.425	1.26791	1.77345		19	6.13101	2.5422	1.35322		19	5.58221	1.63598	3.14603		19	6.82893	2.81278	2.44451
20	28.5653	0.723043	2.51663		20	7.45703	3.25235	0.742905		20	6.42151	1.02377	2.96313		20	4.87434	1.30567	0.648366
21	9.49393	1.46546	3.15363		21	5.42261	1.38835	1.48463		21	4.80254	1.35474	1.79708		21	8.25594	1.83277	1.32898
22	13.893	1.51971	4.24891		22	9.80955	1.8752	2.2603		22	6.02986	0.977273	1.75393		22	2.93888	1.92196	2.0458
23	5.08558	2.92784	1.02513		23	6.68269	1.73472	2.60854		23	5.32382	0.924376	1.25127		23	6.87465	4.68656	1.34201
24	6.50889	1.81487	1.36092		24	8.96189	1.37752	4.27901		24	3.96795	2.00331	3.87568		24	4.74936	1.6036	0.712339
25	5.24548	3.4509	1.74328		25	3.52965	1.86082	2.77099		25	7.59275	1.53275	1.45747		25	2.99386	4.40307	0.769689
26	5.99374	2.46319	4.13769		26	3.81395	3.73922	4.33388		26	2.47616	0.687204	3.28396		26	4.45587	1.58652	0.511735
27	16.2423	1.84001	1.47112		27	3.25976	2.09091	2.24953		27	6.40754	0.996379	2.30739		27	5.2775	1.68962	0.573216
28	5.44326	0.852142	1.44794		28	5.46508	1.76358	3.1493		28	3.88547	1.08952	2.04774		28	5.41009	1.04041	1.04144
29	3.8422	2.95279	1.27639		29	9.54683	1.27858	2.62683		29	3.78909	1.90873	1.68702		29	9.41096	1.19661	0.77289
30	3.58829	2.23064	2.40316		30	3.72667	1.01941	2.50505		30	4.6162	1.2359	1.38121		30	8.26225	1.15848	0.613169
31	12.9597	1.91933	2.08835		31	10.5456	3.20886	1.27749		31	3.24524	1.06542	1.62122		31	9.96206	1.64212	0.748085
32	3.32638	1.9147	1.39126		32	9.32887	2.59904	1.44592		32	1.14457	1.22975	8.11504		32	7.87539	3.46746	1.50234
33	21.4268	0.224101	1.69993		33	5.70346	3.62713	3.73171		33	4.05207	0.732953	3.35348		33	7.91313	3.20942	1.37735
34	8.00575	1.25558	1.19584		34	3.55747	3.54598	1.60129		34	7.08332	1.51959	11.8104		34	5.68746	1.29006	0.963264
35	13.8826	0.927973	1.60624		35	2.69238	2.37118	1.18359		35	7.74685	0.949384	1.87605		35	9.71736	1.28722	1.95838
36	8.68472	2.70412	4.48015		36	2.91549	1.24583	5.98906		36	4.04179	1.01659	1.21565		36	7.25542	1.91777	1.16354
37	5.22367	1.10241	1.28819		37	2.78869	1.88093	1.58147		37	4.58716	1.65258	4.6794		37	7.92492	1.19615	0.864373
38	8.10049	0.848111	1.73366		38	5.22378	1.91431	2.66581		38	3.43216	2.0965	5.52669		38	9.22256	2.11476	0.883462
39	4.1806	1.38421	0.955762		39	4.86898	3.98574	1.89812		39	5.69018	0.823702	3.26226		39	6.61921	1.43395	0.517141
40	5.17672	1.90613	1.57984		40	13.5645	0.873236	4.14178		40	5.82352	1.66464	3.88932		40	5.96752	1.4572	0.847562
41	4.71466	2.33308	2.61751		41	11.5415	1.39199	3.3485		41	4.94192	1.79088	5.60353		41	6.68209	1.65879	1.36571
42	9.9486	0.947255	2.68932		42	8.95006	1.33033	1.68366		42	5.80868	1.996	5.10978		42	5.3471	1.12041	0.648621
43	8.85546	1.48177	1.94657		43	3.80498	1.99846	1.44687		43	9.77543	1.59765	2.86082		43	4.22147	1.30092	0.863718
44	4.71457	1.11839	1.7756		44	10.0524	1.89768	1.95785		44	3.83576	1.86053	0.681363		44	2.2924	2.50935	1.16195
45	13.849	0.844886	1.52078		45	14.4714	4.37138	2.07825		45	10.8977	2.10294	4.87287		45	2.67435	1.97585	0.469041
46	15.2596	1.21857	1.93815		46	9.03464	1.90552	2.23424		46	4.31866	1.31108	3.2135		46	3.69817	1.14136	0.627264
47	6.26122	3.17569	1.1441		47	9.64834	1.81242	3.43613		47	4.49714	1.35846	3.06084		47	4.02365	0.690734	0.891829
48	3.61986	1.77495	1.52374		48	4.21957	2.23003	3.36056		48	4.80639	3.79326	4.48683		48	6.41471	1.75853	0.539846
49	2.99203	1.82394	2.75434		49	6.65574	1.61695	2.60749		49	5.22675	2.5021	1.3918		49	3.72268	0.664627	0.854491
50	7.57665	1.52202	1.62545		50	8.82372	3.2717	2.38144		50	5.086	1.19617	2.03732		50	3.8618	1.32051	3.86007
51	2.89284	2.55122	5.58191		51	7.97434	1.39674	3.15467		51	10.1606	2.43323	5.31883		51	3.16631	0.995192	2.33647
52	18.5952	0.957194	2.51128		52	7.52228	1.87266	4.80451		52	7.44288	3.66445	2.16665		52	4.21285	3.02928	0.744949
53	19.6018	2.51468	2.39144		53	4.399	1.36558	3.42776		53	12.1178	1.85067	3.35085		53	4.65994	1.85253	0.500146
54	4.88848	3.25469	1.27791		54	6.51722	3.22855	2.02382		54	5.31198	0.904554	2.03701		54	3.8782	1.75505	0.79662
55	8.10042	2.62934	3.66993		55	6.27173	2.87186	1.83616		55	6.13706	1.22831	3.43704		55	3.92043	0.831825	0.658827
56	9.18862	1.59309	3.23075		56	9.47506	2.21705	1.32657		56	8.98842	1.49781	1.08246		56	5.49828	0.803408	0.490588
57	5.11776	1.1733	1.34026		57	11.087	1.80669	2.02546		57	11.1663	2.55161	4.93558		57	3.69159	1.29065	1.07168
58	7.74584	2.83169	1.942		58	3.33318	2.3906	2.76641		58	4.35495	0.547935	1.98772		58	8.00747	0.81011	0.567601
59	24.1045	0.851507	1.20349		59	4.61834	2.63364	3.31635		59	6.92732	0.952596	1.64506		59	1.99146	1.03762	3.03264
60	8.50133	2.11353	1.97422		60	5.14553	3.56374	1.81797		60	9.25015	1.28232	2.54074		60	5.14214	0.675506	0.767999
61	14.5964	2.85816	1.58357		61	8.10507	1.95427	3.3015		61	5.88924	3.80571	1.46016		61	4.75505	0.735778	0.618919
62	7.09451	1.43834	1.66227		62	11.3093	3.0041	2.63491		62	9.22138	1.00453	3.76875		62	2.87261	0.379895	0.598434
63	18.5504	1.27986	0.941966		63	7.05152	3.45159	2.1102		63	8.97046	0.740015	1.24806		63	10.7252	0.7969	0.817017
64	14.7855	0.766379	2.99928		64	8.86967	1.13111	1.5164		64	9.16376	0.992595	0.743179		64	4.69656	0.544653	0.632588
65	31.3748	1.18215	2.23707		65	10.4638	5.79412	1.87105		65	7.79337	1.85448	1.09054		65	5.76398	1.61668	1.54713
66	7.85827	0.680813	6.20068		66	9.72606	1.41696	3.11586		66	8.13986	1.56426	1.05806		66	4.1385	1.07316	1.73612
67	9.37778	4.42381	3.27909		67	8.69531	5.88444	2.79765		67	3.49903	0.853951	2.43386		67	4.25666	1.74724	1.62636
68	24.8287	2.64131	2.32597		68	13.0981	0.669108	0.896759		68	6.93896	2.19394	2.8782		68	4.31736	1.44595	1.24433
69	27.1448	0.878158	1.95603		69	8.11513	1.12848	1.16989		69	6.60967	2.22367	2.50271		69	5.23867	1.62383	0.40498
70	22.8674	2.04614	1.67768		70	5.80069	1.88235	2.95507		70	8.72529	2.22	0.84452		70	2.30239	1.02553	0.487798
71	28.682	2.45778	3.96324		71	7.00506	4.12493	3.7419		71	5.26515	2.11274	1.97241		71	3.98096	1.62707	0.342682
72	6.12917	2.60011	4.22328		72	6.84461	2.75292	2.82694		72	6.04302	4.19562	1.22875		72	4.05993	0.542717	0.626355
73	12.1548	4.29999	1.59222		73	5.65991	2.07692	2.65113		73	6.24216	3.83346	2.63466		73	3.27667	0.734148	0.783033
74	21.4279	2.5051	4.34448		74	8.77685	1.39128	1.92709		74	3.46662	1.63984	1.68856		74	16.4485	0.353063	1.16287
75	6.28282	0.538545	2.56756		75	8.79662	1.12523	1.35014		75	5.00515	3.68517	2.706		75	4.06633	0.822267	1.43747
76	8.01631	1.32916	1.18392		76	8.48342	3.37456	1.98809		76	3.87416	1.6421	3.96848		76	3.90669	0.600537	0.341377
77	8.78865	3.25582	2.41028		77	8.53241	1.97566	1.07569		77	3.74027	1.55836	2.0296		77	4.03898	0.189987	0.95253
78	7.51098	1.38248	3.17526		78	6.65089	1.38201	3.06958		78	4.52533	3.53961	2.74758		78	3.57086	1.61179	1.03141
79	7.18954	1.77785	0.997937		79	6.61944	2.58039	5.59794		79	3.31326	2.02232	1.33277		79	1.92752	0.480854	1.22677
80	19.0624	2.01426	0.602072		80	9.84509	2.70487	1.93845		80	7.2365	1.85062	1.49528		80	2.0958	0.724831	0.824857
81	8.89625	1.81211	4.46195		81	2.19782	1.23233	0.973038		81	3.9057	1.60488	0.906833		81	3.05282	1.29869	0.642581
82	6.14521	1.35395	1.55991		82	6.98699	2.54345	4.74732		82	7.41168	0.618034	1.13978		82	4.23498	1.86235	0.73578
83	7.70753	3.29046	1.83205		83	4.90394	1.72993	1.72037		83	5.75503	2.33414	1.84113		83	4.4477	2.34993	1.57774
84	11.1295	1.11798	2.74433		84	2.22811	4.23242	1.72348		84	5.80865	2.05635	3.07572		84	2.83848	2.37024	1.66713
85	7.84154	2.15727	3.30261		85	2.33474	2.86291	1.22474		85	2.29064	5.59905	1.56972		85	2.98519	0.804087	1.00041
86	7.09687	2.08539	2.49798		86	4.34485	2.26928	2.61487		86	6.90253	1.39879	5.02178		86	1.29607	0.250241	0.634093
87	6.76408	0.975073	1.39998		87	3.07024	2.09056	4.39302		87	8.01454	1	3.33718		87	2.84664	0.665199	0.952887
88	3.44368	1.32264	3.47638		88	7.71594	1.59239	2.56487		88	6.47431	2.10074	2.0677		88	1.97458	1.50212	1.22228
89	5.77211	2.30594	4.00649		89	4.59868	3.19475	1.7834		89	4.94627	1.14671	1.77772		89	3.60695	0.734399	0.784176
90	5.20169	3.35649	2.08728		90	10.2247	2.40441	3.60886		90	6.28493	2.61907	2.42341		90	2.30373	3.30455	1.12797
91	9.13938	5.19738	3.60352		91	9.01622	5.14748	3.28948		91	5.19715	1.30889	5.56889		91	2.47381	0.493279	1.19891
92	3.60097	2.01382	2.76361		92	4.63847	4.02379	2.19042		92	8.03373	5.27598	1.98888		92	4.69708	1.94239	1.23748
93	4.65395	0.414206	1.81589		93	4.58925	2.29414	3.06799		93	4.56685	5.18543	1.65132		93	3.29564	0.483604	2.00022
94	4.93571	3.05645	1.78875		94	13.6568	2.77574	2.15766		94	10.4093	3.44991	1.21171		94	2.84735	3.90633	1.61228
95	8.67209	1.65556	2.65762		95	5.21607	3.98215	2.19984		95	10.5867	3.01361	1.57242		95	2.03591	0.352139	1.59207
96	7.63181	1.06754	3.02104		96	7.28056	1.12825	1.65803		96	4.22706	1.75484	2.24989		96	2.53775	0.942442	2.53978
97	3.21249	3.03312	3.24998		97	3.64585	2.81969	2.03259		97	3.38851	1.1433	1.64226		97	2.3508	2.22692	1.29907
98	4.1948	1.13436	1.91501		98	5.33866	1.77165	1.08763		98	5.43857	2.30583	2.69766		98	1.64673	1.32329	1.50799
99	2.08251	1.62758	2.71854		99	6.15694	3.28597	2.57382		99	4.57226	2.47119	1.36474		99	2.50687	0.847968	0.806487
100	8.03474	1.24696	0.990462		100	6.46248	3.44563	3.10856		100	5.5273	2.18323	1.12951		100	5.1129	0.476306	1.09685
101	4.2701	2.15704	1.0832		101	7.50774	1.72361	2.93462		101	5.02204	1.5069	3.16522		101	3.09268	0.912236	1.30143
102	5.08153	2.75756	3.08276		102	2.92389	1.6789	2.79197		102	3.57828	3.59915	4.29212		102	4.0629	2.78874	0.70243
103		1.64464	2.06814		103	3.51261	3.08701	2.44053		103	2.04012	2.72417	1.18766		103		3.48233	0.465858
104		2.48079	1.7935		104	6.41792	3.53169	1.15312		104	4.31781	2.45251	4.48591		104		1.70941	0.469834
105			1.10744		105	3.97218	2.70891	1.03005		105	6.42247	5.59326	1.18728		105		1.06842	1.12606
106			1.6677		106	8.10933	2.39774			106	4.58954	1.77425	1.94435		106		0.615893	0.451379
107			1.73074		107	7.43294	2.85697			107	6.72802	2.39927			107		0.97821	0.953854
108			1.42953		108	6.6541	2.38503			108	5.97175	1.55549			108		0.902102	1.26468
109			2.0091		109	8.75188				109	8.41901				109		1.4506	0.581349
110			3.1894		110	3.55835				110	4.61395				110		1.54881	0.366545
111			3.43904		111	4.84228				111	6.79148				111		2.27374	0.852016
112			2.1711		112	4.12711				112	5.22987				112		1.18377	2.90078
					113	5.21714				113	9.04419				113		1.95558
					114	7.41064				114	7.99838				114		1.38954
					115	4.82088				115	6.16479				115		1.05875
					116	3.20443									116		0.834484
					117	4.37292
Fig. 3h
CDH2 mRNA
Scrambled	sihPIP5K1A#1	sihPIP5K1A#2
0.786645	1.90589	2.53062
1.12766	1.92547	2.77273
1.0857	2.05384	2.39382

## Sheet: Fig. 4
Fig.4b	Data in blue numeric character and black numeric character are from the first and the second experiments, respectively.
PI(4,5)P2/WGA
Cell #	GFP	PIP5KWT	PIP5KMT
1	0.678108	2.79163	1.4552
2	1.00719	3.01882	0.517462
3	4.04592	3.02961	1.24702
4	0.905421	2.78396	0.459918
5	0.564514	2.15235	1.5892
6	0.600732	3.58981	0.698536
7	1.24303	2.48157	0.689634
8	1.06936	1.67025	0.790097
9	0.654855	1.12255	0.675794
10	0.535733	1.57332	0.303331
11	1.41061	0.866951	0.458691
12	1.7099	0.943951	2.30449
13	1.00936	0.796271	0.994678
14	0.331818	0.930419	0.668522
15	0.829172	2.55968	0.898043
16	0.788967	2.06851	1.71415
17	1.12292	3.89567	0.695607
18	1.52539	2.63718	1.87158
19	1.17057	0.514414	0.768205
20	1.22446	2.1193	0.596124
21	0.281686	1.36164	0.871319
22	1.54066	0.847871	0.922702
23	0.872832	0.685483	0.890942
24	1.40915	1.5655	0.49949
25	0.866326	1.72245	0.599317
26	0.538426	1.31108	0.387358
27	0.758512	1.17175	0.675069
28	1.48649	1.27749	1.13492
29	0.769417	0.863955	0.798333
30	0.739631	1.66417	0.573035
31	0.510825	1.68778	1.06371
32	0.805977	1.01756	0.418344
33	0.658301	1.37934	0.644152
34	0.733745	1.07043	0.178148
35	0.926442	1.603	0.398946
36	1.16599	2.30843	0.297492
37	0.693343	2.30569	0.503765
38	0.497504	2.0467	0.524496
39	0.8687	2.11105	1.56138
40	1.66813	0.900439	0.7449
41	0.640371	0.995117	0.346235
42	0.904264	0.929191	0.205138
43	0.442467	1.23249	0.206831
44	0.462143	1.1366	0.220095
45	0.76217	1.10026	0.450864
46	0.991159	0.809309	0.313022
47	0.411987	1.76636	0.373792
48	0.286482	1.59578	2.01151
49	1.74386	1.85575	0.527639
50	3.03119	1.13382	0.250413
51	1.45655	1.80116	0.479148
52	1.50964	1.17361	0.452488
53	1.32712	1.49372	0.296757
54	1.15453	1.09259	0.753798
55	1.6165	1.0191	0.526938
56	0.514499	0.516774	0.400896
57	1.07667	1.90746	0.549459
58	1.07763	1.16318	0.416573
59	0.918193	0.941727	0.694823
60	0.886325	2.03414	1.05579
61	0.531688	1.21636	0.460239
62	0.443017	1.57419	1.21971
63	0.357804	1.04976	0.622132
64	0.290749	1.81068	1.17913
65	0.690558	1.63911	1.69788
66	2.03753	0.898744	0.412811
67	0.422139	1.81879	0.676987
68	0.387359	2.20171	0.255749
69	0.35204	3.42056	0.582405
70	0.541754	2.70711	1.46018
71	0.463979	1.25431	1.53885
72	0.666345	1.57872	0.395977
73	0.829543	2.26497	1.18866
74	0.915311	6.64654	0.862761
75	0.842259	1.93024	0.919836
76	1.78131	2.32913	1.03901
77	1.28081	3.03759	1.28342
78	0.564097	1.55575	0.740065
79	0.958496	2.30516	0.788277
80	2.2059	3.21291	0.399564
81	2.41769	0.847163	0.671721
82	1.72873	0.968765	0.712161
83	1.23599	1.53272	0.789153
84	1.02313	1.80836	1.20485
85	1.97878	4.29024	0.786359
86	1.47561	1.42855	0.267519
87	0.388061	2.07792	0.723799
88	7.83893	3.38733	0.763254
89	0.321765	2.71874	0.619047
90	0.454425	2.6226	0.4391
91	0.287152	2.0475	0.426202
92	0.689746	1.12089	0.494591
93	0.259156	2.19721	0.81181
94	1.74168	1.56133	0.968428
95	0.451477	1.88216	0.571511
96	0.303035	4.38304	0.828284
97	0.709925	3.35116	0.508236
98	1.74425	1.00861	0.435471
99	0.392653	1.56974	0.340784
100	0.511888	6.42357	0.244027
101	0.698731
102	0.263214
103	0.410434
104	0.679415
105	0.580419
106	0.764749
107	0.684555
108	0.386837
109	0.581034
Fig. 4c	Data in blue numeric character and black numeric character are from the first and the second experiments, respectively.
Cell area	Control			TGFb1
Fields of view	GFP	PIP5KWT	PIP5KMT	GFP	PIP5KWT	PIP5KMT
1	600.343	338.238	545.966	1049.79	795.511	1177.71
2	491.028	309.044	453.383	1217.28	702.773	1213.21
3	569.164	453.062	546.331	955.185	963.108	1786.76
4	607.789	386.97	484.744	1139.73	681.297	1607.75
5	574.763	358.108	547.269	1287.28	763.789	1628.24
6	587.303	429.205	633.437	1290.11	740.265	1305.4
7	548.799	364.97	509.443	1370.13	611.789	1054.52
8	564.929	386.642	497.588	975.805	749.551	1551.81
9	585.243	316.887	413.317	1117.48	696.857	1517.45
10	707.265	291.033	552.865	1218	789.642	1506.09
11	576.639		557.189
Fig. 4d	Data in blue numeric character and black numeric character are from the first and the second experiments, respectively.
E-cadherin PM/Cytosol ratio					b-catenin PM/Cytosol ratio					Claudin-1 PM/Cytosol ratio					PARD3 PM/Cytosol ratio
Cell #	GFP	PIP5KWT	PIP5KMT		Cell #	GFP	PIP5KWT	PIP5KMT		Cell #	GFP	PIP5KWT	PIP5KMT		Cell #	GFP	PIP5KWT	PIP5KMT
1	1.42746	5.55224	3.21578		1	1.63762	2.41556	2.17655		1	0.662799	1.39852	1.34762		1	3.54807	1.20758	2.06154
2	0.920706	4.65733	2.1548		2	2.11771	2.7047	2.12125		2	0.814198	6.56496	0.78653		2	2.59351	5.00864	0.496554
3	1.3967	10.7902	5.40613		3	1.92709	5.14768	3.48546		3	0.676439	4.63117	1.05186		3	1.0414	2.84521	1.7688
4	2.40007	6.64734	3.1761		4	0.893424	2.43494	5.67311		4	0.959754	2.89056	0.450801		4	3.91381	2.56262	0.833277
5	1.6249	6.70998	4.1818		5	2.33205	4.47762	1.33432		5	1.97804	9.0595	0.516466		5	1.87544	13.2959	1.18944
6	1.54088	8.13045	4.07565		6	2.67212	3.79319	2.13057		6	0.285564	10.0239	1.12751		6	1.0288	4.36966	1.27254
7	2.10501	6.48359	1.64846		7	1.74435	4.6236	3.39268		7	1.72261	4.23418	0.601414		7	3.90515	1.47309	1.33481
8	1.55682	4.99943	2.86552		8	1.98322	2.03332	1.5353		8	0.580837	2.91151	1.34338		8	5.61178	4.42162	0.396664
9	3.09398	2.22108	1.3966		9	1.73546	3.05998	1.28737		9	0.422685	2.07927	1.91902		9	1.49625	1.93177	1.62307
10	1.1643	2.61164	3.56285		10	2.70375	3.03241	2.61863		10	0.471904	4.34706	0.433281		10	3.18589	3.12432	1.0121
11	2.43324	6.13215	3.99452		11	1.47184	3.47817	1.52587		11	0.455827	12.474	0.473723		11	2.30645	6.47688	3.73969
12	1.5423	3.55764	1.63433		12	1.18765	3.61322	2.70475		12	0.682734	21.1795	0.855668		12	1.20801	5.82342	2.61656
13	2.92214	9.60007	4.30732		13	1.31142	4.4696	1.37624		13	0.601744	6.3588	0.597072		13	3.88755	3.94359	1.54979
14	2.7109	8.13547	4.93244		14	2.72782	5.62409	1.85044		14	0.278161	5.1557	0.73827		14	2.79061	6.41632	2.95449
15	2.45763	2.86364	4.38059		15	1.37807	5.98379	2.78763		15	1.15974	4.09892	0.772319		15	0.883958	4.30387	5.20557
16	2.72037	4.6452	1.87075		16	8.52825	4.82171	1.90735		16	0.548685	4.95339	1.76788		16	1.68874	4.61038	2.77719
17	3.3572	2.76297	2.25643		17	2.81253	3.6046	1.333		17	0.642173	5.88455	0.738933		17	0.911192	1.70862	3.16681
18	2.92372	2.69456	1.51461		18	1.74826	2.34222	2.40863		18	1.34535	5.61528	0.939589		18	1.20192	6.37176	0.735467
19	1.83866	5.66401	1.83546		19	1.50967	2.64038	3.04195		19	0.449426	8.03146	0.917149		19	1.1148	4.7385	0.647384
20	1.5967	7.79194	2.6469		20	1.47228	3.71901	2.11265		20	0.828814	6.73653	1.02835		20	1.75118	2.92104	3.52409
21	5.23485	5.0489	1.98223		21	1.55245	8.04905	1.11172		21	0.361311	5.68372	1.62751		21	3.04773	4.27622	3.09435
22	2.60587	5.55884	1.20071		22	2.40943	1.28091	1.14973		22	0.984364	2.00255	0.681998		22	2.44278	1.79369	1.81747
23	2.54746	3.63786	2.81762		23	2.70607	0.909167	2.85966		23	0.655466	9.75416	1.10953		23	4.74535	2.27975	0.87403
24	0.797005	7.67669	2.57755		24	2.24656	2.90413	3.6721		24	0.26453	9.57754	2.02261		24	1.66232	6.76997	0.887691
25	1.19546	5.36109	2.3334		25	1.44969	2.97403	1.88577		25	0.651186	6.04178	0.576264		25	3.18269	10.3072	2.27257
26	3.39106	2.46321	4.32524		26	1.58524	7.53093	2.62651		26	0.543903	10.191	0.736627		26	6.08696	4.13757	0.568525
27	4.63239	3.63984	1.9051		27	2.03612	5.38103	1.67879		27	2.56686	9.01667	1.52167		27	1.95893	6.22861	3.12576
28	4.14374	3.3187	2.11317		28	1.70464	5.30524	5.48836		28	1.66367	4.122	1.34376		28	1.80562	5.27649	1.67189
29	1.30843	3.91657	1.12558		29	1.96196	8.01893	2.01755		29	0.583476	5.20074	1.07658		29	4.25493	2.14228	1.32371
30	2.41784	5.64824	3.55109		30	1.89857	4.07068	3.25447		30	0.908049	13.743	1.9263		30	3.05036	5.48424	0.982494
31	1.74686	2.98705	4.09884		31	1.64218	7.40359	3.50052		31	1.36297	3.42192	2.42129		31	2.59108	2.16121	6.29871
32	5.74894	4.96083	4.1713		32	1.60649	8.02372	1.74562		32	0.437562	1.50851	0.985257		32	1.25942	2.03684	1.46257
33	2.01485	4.81626	1.95069		33	2.14833	3.74488	2.08702		33	0.192893	2.88831	0.529876		33	1.74411	2.32816	2.85081
34	2.42374	5.33677	2.96901		34	1.92152	3.79447	2.01619		34	1.05723	2.4703	0.835652		34	0.64123	0.912266	0.733914
35	1.71318	4.91947	2.88338		35	2.30745	1.65798	1.86373		35	0.291585	5.44151	0.73164		35	0.994847	4.77372	1.02895
36	2.27541	9.61751	2.55191		36	2.19332	2.78599	2.3957		36	0.696277	3.6395	2.18829		36	4.35995	1.28682	0.439786
37	1.84783	5.48682	1.63545		37	1.40866	4.13905	2.06098		37	0.200563	3.813	0.491652		37	2.49617	4.58785	0.654287
38	3.0642	3.11562	2.08507		38	1.88225	5.76592	2.40746		38	0.490638	9.71394	1.88836		38	1.9213	7.59165	0.842185
39	1.9285	4.89434	1.61262		39	1.92385	2.9403	1.7804		39	0.949816	2.58625	1.03066		39	0.974925	2.41409	1.15406
40	1.00019	3.58164	2.3704		40	2.64393	4.2325	2.07033		40	0.511976	5.22193	1.23065		40	1.6869	4.42223	1.20261
41	1.36652	5.24114	2.48632		41	2.38587	2.35765	1.00709		41	2.56158	1.7142	0.388702		41	3.02342	1.66912	0.426873
42	2.57374	6.06068	0.605043		42	0.924769	5.48555	1.71019		42	2.08403	3.85276	0.813967		42	3.94411	3.89149	1.35706
43	0.83121	4.53881	2.68915		43	2.00081	0.911722	1.69815		43	1.21772	6.54489	0.800775		43	1.13403	8.10167	1.10936
44	4.44614	6.35174	1.89462		44	1.39294	6.51782	1.33918		44	0.837373	4.37481	0.389425		44	1.9147	2.02403	0.66683
45	5.78872	4.33462	5.17961		45	4.39286	3.95121	2.20882		45	0.430457	2.89353	1.36767		45	2.27644	4.9148	0.945876
46	2.40572	4.92276	3.52115		46	2.48798	3.66324	0.678704		46	1.64899	3.99857	0.435658		46	2.28763	3.58938	0.605535
47	3.20845	4.65612	1.99973		47	2.24824	3.44232	2.11327		47	1.09725	6.93283	0.58468		47	2.66912	1.68816	0.55145
48	1.23214	4.361	1.86927		48	1.71323	1.62477	3.23296		48	0.466217	13.4254	0.37749		48	2.54118	8.68383	0.597075
49	2.02658	2.81123	3.19418		49	1.69871	3.75612	1.15543		49	0.777684	5.67569	0.922348		49	1.50281	3.58537	0.933925
50	1.26651	4.98797	3.26868		50	1.93582	4.52181	2.58437		50	2.24562	7.93853	1.00023		50	2.05621	3.14051	0.907975
51	2.96801	5.31205	3.35055		51	1.57333	2.62337	0.86035		51	2.28591	2.55297	0.992919		51	11.0777	1.24488	1.47199
52	2.72181	5.79169	2.41929		52	1.29823	1.66798	1.52724		52	1.63539	17.1901	1.4306		52	1.04961	8.93025	0.77797
53	2.13145	4.79098	1.72029		53	2.25225	5.54971	2.06024		53	4.1716	5.14342	0.827349		53	3.25618	4.88105	0.840102
54	1.69917	2.75108	1.92963		54	1.51281	4.63975	2.03515		54	3.91019	8.77681	1.88751		54	2.02374	2.84061	0.904954
55	1.86869	5.41261	2.15419		55	1.08862	3.56034	1.76666		55	1.1804	6.51577	0.608517		55	0.827036	5.61307	1.53663
56	2.65153	4.58508	2.57555		56	3.91054	2.84315	2.84182		56	0.363522	3.78776	3.07388		56	0.818129	2.56317	0.734784
57	1.9471	5.07325	1.15281		57	4.45894	1.56544	1.7232		57	0.655708	10.9064	0.410392		57	2.53852	5.92188	0.483051
58	3.14716	4.0161	1.88883		58	3.10987	1.68569	4.37181		58	1.68149	14.1209	1.58582		58	0.918535	2.6819	0.875695
59	1.16207	5.43439	1.28928		59	2.19744	2.95303	1.98137		59	0.953656	9.7352	0.972591		59	0.948343	3.43982	0.345554
60	1.87299	3.41119	1.74653		60	1.73196	4.24324	3.27461		60	1.06274	4.90734	1.01744		60	0.875461	2.83857	0.65327
61	2.29562	3.37438	1.72738		61	1.57884	6.32915	2.1219		61	1.11965	3.58874	0.683434		61	1.28072	4.11372	0.864432
62	3.01566	3.99618	1.66976		62	3.34145	4.44249	2.05096		62	0.775046	14.4681	1.55967		62	3.48385	5.00885	0.914909
63	1.76082	6.3936	0.9527		63	2.26393	4.83093	2.48643		63	0.844203	8.65984	0.86172		63	0.907483	1.66049	2.44648
64	3.60175	3.88524	2.72402		64	2.51748	4.10211	1.41618		64	1.86088	17.8337	0.533876		64	0.349944	2.10312	0.655845
65	1.83887	4.53738	2.10386		65	1.41116	6.13759	1.36693		65	1.39453	4.99149	1.1821		65	0.903404	2.25626	0.787809
66	1.74938	7.20473	1.67464		66	2.25591	2.05795	3.38273		66	1.34882	18.1277	0.821223		66	1.14119	2.17743	0.899462
67	2.32023	10.6409	1.81999		67	1.18581	1.6903	1.83489		67	0.628494	11.9839	0.475605		67	1.55757	1.85591	0.993248
68	3.52965	6.31675	2.65326		68	1.91286	4.04898	1.45242		68	1.55551	3.95211	1.9823		68	3.62448	2.40475	2.58313
69	1.70701	3.299	2.98189		69	1.37898	3.10395	2.0114		69	0.58381	18.1465	2.36742		69	1.13103	5.20638	0.86454
70	1.45365	8.80407	2.29283		70	1.00229	1.22646	2.04536		70	4.05569	4.06894	0.970504		70	2.92476	5.15425	1.35283
71	1.42002	8.30374	1.90937		71	2.18486	10.1848	1.79164		71	1.75641	5.17687	1.56233		71	5.50028	3.7144	1.41278
72	2.71597	9.24255	4.19201		72	1.5803	3.37111	4.13434		72	1.37458	12.1527	3.57834		72	2.0029	2.25356	1.10342
73	1.64875	4.64759	1.43733		73	1.55418	2.00627	1.96563		73	0.445808	13.5132	1.17739		73	1.57845	6.02549	0.732217
74	3.05323	5.26945	1.77996		74	2.61318	1.25474	2.00921		74	1.99369	4.57201	5.15212		74	1.80615	1.72774	1.09371
75	1.52349	4.5116	2.3174		75	1.78595	6.49204	2.28511		75	1.21133	6.20828	0.597459		75	1.32848	3.96611	0.655251
76	2.08845	5.28813	4.37237		76	2.45811	4.80113	1.57425		76	0.375485	4.90862	1.26053		76	1.6334	2.05344	1.28757
77	1.31473	7.88864	3.04768		77	2.86258	1.15243	1.41415		77	0.821748	9.15306	2.82121		77	1.53729	6.09838	1.32994
78	5.02288	5.5116	4.70103		78	1.22525	5.44547	2.60743		78	0.844037	7.21192	0.645631		78	0.691892	3.30148	1.19257
79	1.05591	6.77005	5.49616		79	3.79344	3.38612	1.17317		79	1.05821	26.229	0.630902		79	1.12293	2.67988	0.583818
80	1.70841	6.03753	1.73213		80	1.3271	5.49179	1.48607		80	1.02807	7.10562	1.88506		80	2.61799	3.0439	1.02138
81	2.35872	8.01361	2.70574		81	2.79297	1.80396	2.35716		81	6.00859	6.00211	1.75867		81	1.01295	1.95172	0.904899
82	1.59924	4.87374	1.74221		82	2.53054	1.91839	3.18538		82	0.6216	5.8717	1.06489		82	1.05767	1.75708	0.459979
83	4.18249	3.10354	2.34899		83	1.67083	2.74962	2.15798		83	0.284405	3.7643	0.851988		83	0.834515	3.15172	0.827272
84	2.194	7.15579	1.78035		84	2.4168	10.2257	2.88695		84	1.18656	8.7153	0.708122		84	2.37473	3.51699	1.99791
85	1.34956	3.85293	2.58555		85	4.73698	3.36041	3.51553		85	0.0470717	7.46559	1.10747		85	1.56154	2.02141	1.06672
86	1.14843	5.16912	2.55094		86	6.55237	0.940246	1.40647		86	1.74122	10.4271	1.49608		86	1.78122	2.16029	1.97898
87	2.26603	3.87095	1.1711		87	2.5396	7.31634	2.24531		87	1.25199	13.9103	5.33535		87	1.9542	2.94898	4.15733
88	1.36139	4.47207	0.893218		88	1.65473	5.46529	0.983895		88	0.640804	1.77832	1.60282		88	2.03527	3.04374	2.48106
89	2.37723	3.99221	1.06876		89	3.04162	8.62981	1.947		89	1.36358	14.129	1.65648		89	1.54069	3.03599	0.965555
90	1.61177	4.10041	5.37491		90	1.67036	4.36742	1.6512		90	0.735495	4.27283	0.620726		90	2.69885	2.1408	2.34474
91	2.2326	5.84298	5.65998		91	1.81328	6.93356	2.28998		91	1.96714	5.58248	2.13742		91	1.36269	1.64025	0.816034
92	1.41312	7.40008	3.96242		92	2.06324	3.89857	2.8274		92	0.799917	5.18597	1.96337		92	2.42417	5.0874	1.14572
93	2.5502	7.40561	2.38125		93	1.84642	1.2935	1.65214		93	0.72323	9.08586	0.424209		93	1.01069	1.82917	1.34438
94	1.30797	3.83045	1.19463		94	1.70231	6.59029	1.97712		94	2.04765	3.76775	0.937026		94	0.738175	3.01234	3.95693
95	2.29638	5.08156	3.64236		95	2.68678	5.96041	1.14227		95	0.555902	8.45645	4.20117		95	1.19547	4.73693	1.2327
96	1.28777	4.74016	3.69104		96	3.01694	2.6191	1.89004		96	0.293878	9.43404	1.43191		96	1.54282	3.49713	1.02238
97	2.23539	7.07965	3.96956		97	3.42167	4.43402	1.12548		97	0.692962	15.8008	4.00253		97	1.18076	6.94964	0.685091
98	5.38629	3.961	2.25901		98	2.01673	2.90812	1.84921		98	0.384008	8.91608	0.562586		98	0.289727	5.76261	0.912732
99	2.20701	5.69108	1.97464		99	1.30054	1.7399	2.7036		99	0.469946	5.5168	0.808427		99	1.1343	2.33019	1.11134
100	3.37176	4.60123	2.7899		100	2.34706	5.49985	2.71769		100	0.504443	2.24125	0.387518		100	2.43428	1.90991	0.791714
101	1.4719	6.48937	1.05095		101	2.50344	4.86999	2.26743		101	0.860207	3.68166	0.486819		101	1.38999	2.30576	0.435833
102	1.13226	5.25203	1.94167		102	0.848055	6.46211	3.31057		102	0.569525	9.11551	1.47965		102	1.28862	2.9865	0.222133
103	2.03337	3.36308	3.32221		103	3.18306	7.19181	1.62774		103	0.633592	7.77669	3.25812		103	1.30366	4.67149	0.306584
104	2.65565	6.31098	1.80619		104		7.38549	2.25639		104	0.499316	8.64535	3.46997		104		4.49311	3.15987
105	2.40649	7.46795	4.00512		105		8.17936	2.9971		105	0.315054	5.52345	7.16844		105		2.86084	1.0467
106	1.76689	4.30245	3.06755		106		1.90757	1.46156		106	0.643453	4.07058			106		2.32649	0.872801
107	1.29705	5.01333	0.759684		107		4.77214	1.68451		107	0.947364	6.59369			107		2.1546	1.52748
108	2.08509	3.02606	1.10836		108		2.59401	3.114		108	0.439452	8.22661			108		2.60029	2.46495
109	2.57712	1.77805			109		4.38537	1.03209		109	2.0453	8.00276			109		3.13057	1.06027
110	2.66819	1.94838			110		7.30356	2.16098		110	0.566448	1.56184			110		1.95083	1.06726
111	2.44716	2.54467			111		1.78873	2.61619		111	1.27993	3.16709			111		2.13482
112	1.23953	2.80198			112			1.53262		112	2.0837	2.77486			112		0.819279
113	2.46518	4.27277
114	3.9689
115	4.15552
116	2.66991
Fig,4e
CDH2 mRNA
Control			TGFb1
GFP	PIP5KWT	PIP5KMT	GFP	PIP5KWT	PIP5KMT
1.12052	0.897834	1.05694	2.06009	1.48888	2.33963
0.851975	1.28723	1.05617	2.03724	1.70479	2.37423
1.02751	1.15845	0.982615	1.9257	1.51331	2.24933

## Sheet: Fig. 5
Fig. 5b	Data in blue numeric character and black numeric character are from the first and the second experiments, respectively.
Cholesterol PM/Cyto
Cell #	GFP	INPP5E WT	INPP5E MT
1	12.7	1.41134	10.625
2	6.85714	1.72537	3.48
3	6.88235	1.07764	4.34615
4	5.5625	0.860543	5.6
5	7.22222	1.22373	5.15385
6	9.85714	1.30245	19.8571
7	10.8889	1.21058	13
8	6.09091	1.02646	10.4545
9	12.6	2.81291	7.16667
10	7.55556	0.850326	3.11111
11	7.5	2.15085	5.5625
12	27.25	1.42582	5.33333
13	9.88889	1.61924	6.18182
14	8.63636	2.03657	8.8
15	13.1818	3.64507	7.8125
16	6.84615	2.58133	6.58333
17	5.30435	4.02316	5.94118
18	14.25	1.69405	10.3
19	12.25	1.77779	3.25
20	8	1.56622	2.92308
21	6.04167	2.50822	6.57143
22	7.21429	2.48504	7.125
23	3.91667	1.9114	5.875
24	5.44444	2.21079	3.45833
25	2.43333	2.27541	7.72727
26	6.33333	1.095	3.78571
27	5.57143	3.59117	9.125
28	2.375	3.42851	7
29	2.3125	2.4798	5.75
30	4.625	1.96447	8.25
31	5.0625	2.0872	13.375
32	7	2.15059	5.875
33	11.25	3.00681	5.82609
34	10.1667	1.58732	3.37037
35	5.66667	1.3478	5.36364
36	4.08696	2.36218	9.84615
37	3.57692	1.79193	8.75
38	8.53846	2.5197	2.96429
39	3.36667	1.94441	7.90909
40	5.75	2.57976	9.41667
41	8.05882	2.00975	5.77778
42	5.55	2.34568	8.25
43	5.71429	0.900803	10
44	5.5	1.82983	6.81818
45	5.33333	2.9875	3.3125
46	3.6	1.40103	6.3125
47	9	1.81048	11.8333
48	3.42105	2.82411	15.7143
49	14.8	1.40106	3.58333
50	19	1.89756	6
51	6.125	1.67121	4.4
52	3.17647	2.02888	2
53	5.6	2.46248	5.66667
54	5.11111	1.02942	2.90909
55	5.08696	4.38901	4.875
56	8.4375	1.63527	8.71429
57	9	2.44124	3.4
58	5.92308	3.89013	10.4286
59	9.58333	3.09941	7.28571
60	15.6667	2.31118	7.42857
61	3.76923	2.54588	4.5
62	7.22222	2.65591	6.28571
63	6.4375	2.55895	6.375
64	6.08333	1.87322	5.88889
65	8	1.87615	4.0625
66	5.38095	1.22196	7.77778
67	3.40741	2.06664	0.928571
68	11.375	2.21717	3.42105
69	3.51429	3.11153	3.90909
70	9.75	0.988266	6.57143
71	7	2.17305	5.33333
72	3.70968	1.71527	9
73	7.15385	2.39794	15.3333
74	8.69231	3.86329	7.33333
75	6.25	1.74947	13.3333
76	3.06667	2.41613	3.85
77	3.63636	1.63105	7
78	5.25	2.7242	8.66667
79	6.46154	2.16952	4.4
80	2.1	1.44722	6
81	6.875	2.4699	7.7
82	3.41176	1.25131	4.28571
83	5.63636	1.70169	3.91667
84	5.33333	3.0179	7.6
85	12.3333	1.23187	5.0625
86	2.78571	1.98434	4.5
87	10.4286	5.05323	3.9375
88	9.55556	1.86597	5.44444
89	4.28	1.77677	3
90	4.2	2.91788	5.2
91	3.75	1.48689	1.84615
92	2.3	1.35211	4.84615
93	4.68182	2.61146	3
94	3.38462	1.86629	4.33333
95	3.66667	2.37572	10
96	3.33333	2.83569	17
97	5.4	2.28238	4.92308
98	6.5	2.69994	19.5
99	3.47826	2.19905	5.11111
100	8.38462	2.7086	9.66667
101	2.64286	1.68547	7
102	14.875	1.38122	2.75
103	5.94118	1.79619	4.5
104		1.91756	11.6667
105		2.46527
106		2.53074
107		3.24061
108		3.13709
109		1.86172
110		2.50076
111		1.16108
112		2.11162
113		1.28891
114		2.20224
115		2.88441
116		3.39313
117		2.14098
118		2.54196
119		5.2779
Fig. 5c
GFP	INPP5EWT	INPP5EMT
1.29324	1.52732	1.0703
0.829853	1.39062	0.841618
0.87691	1.36709	0.771032
Fig. 5e	Data in blue numeric character and black numeric character are from the first and the second experiments, respectively.
Cholesterol PM/Cyto
Cell #	HaCaT	NMuMG	HDF	Swiss3T3	U2OS
1	2.92857	11.2	2.38974	2.89389	3.08173
2	7.55556	3.58333	1.63156	3.02499	3.85535
3	4.66667	6.75	2.93013	3.4804	1.83264
4	2	8.33333	2.52937	2.09792	3.74209
5	5.36364	14	2.61431	1.86812	2.63879
6	12.8	13.8333	1.65572	1.69763	5.22572
7	2.56	25.5	2.60615	1.43927	2.15519
8	8.16667	4.4	2.83028	3.26242	2.21866
9	6.44444	3.95238	3.21663	1.23726	2.05461
10	5.2	7.5	6.37178	6.84861	2.10219
11	3.25	6.63636	2.18089	3.49345	1.67108
12	5.27273	4.71429	4.15535	2.6746	3.09986
13	2.5625	8	4.62942	0.845128	2.03882
14	2.16279	12.8	6.07106	4.82966	2.90968
15	6.84615	7.2	1.44079	2.22305	1.32842
16	4.7619	7	1.20069	3.96122	1.9639
17	4.07692	19	1.88342	2.21828	2.30443
18	5	13.8571	3.32356	2.63733	5.44232
19	2.80556	4.5	3.70338	13.5331	1.47458
20	3.11628	3.70588	4.1565	1.76645	1.49089
21	8.76923	4.75	1.35674	2.97497	2.09018
22	2.58333	10.4444	6.08991	3.29814	1.82318
23	2.55556	4.80952	5.36479	2.38389	3.0176
24	2.59091	7.38889	2.15954	2.54743	1.28509
25	3.46667	4.52381	3.74939	2.37099	2.52751
26	3.6	10.5714	4.73119	2.71816	2.32469
27	6.72727	5.11765	2.36241	2.7172	3.2192
28	3.07692	4.21739	1.99852	1.98473	1.3198
29	3.4	13.2	8.20126	4.73815	7.44227
30	4.77778	9.625	2.77977	1.9489	2.39836
31	5.83333	8.72727	2.10856	1.75859	2.23268
32	4.125	9.46154	4.64906	1.07331	1.22711
33	4.125	6	11.5679	1.11679	1.62971
34	5.8	5.12	1.57339	1.2977	1.84258
35	2.81818	3.21875	1.88228	0.970494	2.72954
36	10.4	5.88	3.65811	2.07625	2.28902
37	12.2	4.2	3.34307	1.74256	2.18257
38	3.66667	3	3.65277	1.29233	1.55383
39	3.83333	3.75	3.23264	1.6049	2.34466
40	4.16667	7.81818	7.00902	1.38034	2.17072
41	2.68421	8.1875	2.23312	1.29649	2.23735
42	5.18182	3.66667	1.40511	0.736609	3.10515
43	6.33333	5	1.94093	2.04068	6.05906
44	3.6087	2.0303	3.16168	2.57779	1.26892
45	6.1	8.23077	3.44075	0.964017	4.46377
46	3.375	4.86957	1.61106	1.09738	3.22885
47	10.3	3.78571	2.54073	0.851485	1.5929
48	3.9375	12.8889	6.28855	2.33311	3.00906
49	5.125	6.88889	1.60817	1.65025	1.35496
50	5	2.83333	2.02281	1.25298	1.35445
51	9.875	5.71429	2.07246	1.83977	2.07483
52	6.3	11.4444	4.83884	1.3354	1.2437
53	3.58824	5.4	3.86922	0.718795	1.99303
54	19.75	5.8	1.1904	2.84375	3.7888
55	2.45946	8.63636	2.46404	1.65866	1.40054
56	8.15385	3.05882	2.81967	0.978817	2.43515
57	3.4	8.27273	1.92607	1.38022	1.9164
58	3.21053	1.82759	3.95253	1.77102	1.70284
59	2.73684	4.05556	1.51952	1.81783	2.12206
60	3.46875	8.4	1.24411	0.923693	2.33262
61	3.96667	11.6667		6.76251	2.1664
62	6.17647	6.84615		2.49867	5.27318
63	7.33333	10.4444		2.32836	2.02727
64	10.75	3.05556		3.87549	2.5469
65	4.30769	2.73333		4.64523	2.90908
66	18.7143	5.90909		1.6612	0.811417
67	5.41667	14.25		5.34632	1.80625
68	4.64286	4.3		7.50374	1.59287
69	4.2	3.76667		2.22775	2.77944
70	3.05556	8.85714		3.49373	2.0289
71	8.9	3.22727		1.51471	0.702474
72	9.57143			2.14986	1.34826
73	13.125			6.15894	3.2432
74	11.2			4.68209	3.15704
75	6.45			2.09745	1.62605
76	4.42105			4.51204	1.53362
77	11.25			6.30456	2.57933
78	6.57143			1.60658	2.01367
79	4.23529			1.62614	2.92546
80	2			2.31315	5.80782
81	3.875			0.925372	2.78972
82	6.66667			2.92391	5.42535
83	6.75			2.13584	1.3884
84	9			1.78441	6.12389
85	5.53846			1.42711
86	3.58824			1.44406
87	2.5			2.26953
88	2.28571			1.58703
89	5			1.2009
90	5.07692			1.77758
91	3.61111			1.45637
92	2.60714			1.61801
93				3.05338
94				1.37584
95				1.77054
96				0.786245
97				1.42025
98				1.43936
99				1.72597
100				1.55813
101				1.08916
102				1.08255
103				0.977041
104				1.3003
105				1.22059
106				1.14116
107				2.00489
108				1.39955
109				1.37058
110				1.14857
111				1.24545
112				1.3399
113				1.65601
114				1.27961
115				0.953354
116				1.1147
117				2.57525
118				1.95083
119				1.30127
120				1.55059
121				1.95367
Fig. 5g	Data in blue numeric character and black numeric character are from the first and the second experiments, respectively.
Cholesterol PM/Cyto
Cell #	Control	TGFb1
1	4.07143	1.85442
2	3.09091	1.80004
3	4.84615	2.60297
4	2.63636	1.49192
5	3.82353	2.20569
6	2.33333	2.23261
7	4.23529	1.80942
8	7.375	1.29359
9	3.85714	1.70984
10	3	1.62943
11	2.33333	1.49774
12	3.5	1.67167
13	3.16667	4.33834
14	2.94444	3.40396
15	3.0625	2.8753
16	3.75	3.263
17	7.22222	3.11488
18	4.77778	1.33524
19	3.875	2.73898
20	2.58824	1.88843
21	3.70588	5.18294
22	3.8125	1.78306
23	3.71429	2.36941
24	2.13043	2.21372
25	6.16667	2.62678
26	2.63636	2.14951
27	2.64706	2.81116
28	3.05882	1.73462
29	5	2.22892
30	3.15385	3.0224
31	3.2	3.10113
32	2.13043	1.94079
33	3.23529	1.40698
34	2.08	2.92088
35	3.21429	1.99263
36	2.1	1.34718
37	2.78571	2.40314
38	2.47826	0.89154
39	3.77778	2.62446
40	2.58333	2.53661
41	5.66667	1.9649
42	3.33333	1.31885
43	5	1.28844
44	3.90909	5.72479
45	3.85714	1.1915
46	4.15789	1.55732
47	8	0.879031
48	1.89474	3.04406
49	7.125	1.91664
50	2.14286	2.78352
51	1.28571	3.14279
52	5.66667	1.3027
53	2.58824	1.689
54	2.14286	2.24582
55	1.22727	2.33058
56	3.83333	0.998937
57	2.4	1.93678
58	3.55556	1.50967
59	2.30769	0.982458
60	3.875	1.47737
61	3.69231	1.35005
62	1.22222	1.34658
63	0.846154	1.405
64	1.225	1.41215
65	2.05882	2.59741
66	1.88889	1.4027
67	1.93333	1.31484
68	3.4375	1.30707
69	1.42857	3.25516
70	1.55556	3.84083
71	5.28571	2.45065
72	3.13333	3.81014
73	3	1.35899
74	3.23529	1.69131
75	4.25	2.70702
76	1.13636	1.43025
77	1.70968	2.2536
78	6.5	1.9476
79	2.75	2.87134
80	3.66667	1.70631
81	2.6	1.32979
82	2.21622	1.07265
83	5.33333	1.43438
84	4.15	1.36779
85	5.22222	0.845576
86	8.75	0.446425
87	11.375	1.21126
88	1.78261	0.807673
89	2.79167	0.557664
90	4.1875	4.06321
91	4.10526	1.57165
92	2.3913	1.70208
93	6.08333	1.66899
94	2.76	1.48072
95	1.95652	1.58268
96	1.89474	1.3252
97	5.33333	2.63229
98	4.66667	1.27349
99	4.38889	1.28054
100	4.125	3.08148
101		1.50447
102		1.57087
103		2.24583
104		2.3407
105		1.28516
106		2.97508
107		1.64043
108		1.2896
109		1.44915
110		1.77412
Fig. 5i	Data in blue numeric character and black numeric character are from the first and the second experiments, respectively.
E-cadherin PM/Cytosol ratio				b-catenin PM/Cytosol ratio				Claudin-1 PM/Cytosol ratio				PARD3 PM/Cytosol ratio
Cell #	vehicle	U18666A		Cell #	vehicle	U18666A		Cell #	vehicle	U18666A		Cell #	vehicle	U18666A
1	3.38698	1.73424		1	2.52282	1.75101		1	1.39685	1.98383		1	5.28252	0.528269
2	1.63604	1.8539		2	3.52484	2.98829		2	4.34064	1.57471		2	1.91505	1.013
3	2.34749	0.781818		3	7.14191	2.12197		3	3.59321	0.964194		3	0.275422	1.48986
4	2.43791	0.747122		4	3.24355	1.58568		4	1.65168	1.74371		4	2.11441	2.37328
5	3.42549	1.70078		5	3.7366	3.92273		5	3.22791	2.4982		5	1.30831	1.67366
6	2.21229	1.42265		6	8.1474	8.30551		6	3.20597	3.26015		6	2.53301	1.14629
7	1.17706	0.82976		7	1.91357	2.29554		7	1.72306	1.11166		7	2.68539	2.43889
8	2.44978	0.993468		8	3.34475	2.43292		8	5.61765	0.765825		8	3.07848	0.666459
9	4.34983	0.811969		9	2.8586	1.3986		9	3.52903	1.01444		9	3.4781	0.822165
10	3.78806	1.48892		10	2.87923	3.51689		10	3.68979	1.61118		10	5.8285	0.793284
11	2.1192	0.951273		11	5.1564	3.34115		11	3.38924	2.23882		11	2.57769	1.60524
12	3.94911	0.859228		12	3.19585	4.02246		12	3.90553	1.33306		12	2.03485	1.18323
13	1.79774	0.945579		13	1.43356	1.56188		13	4.50617	2.54946		13	4.14487	1.24272
14	3.066	0.850006		14	4.09337	0.904273		14	1.62903	3.37319		14	6.02668	2.03975
15	4.61063	1.27634		15	3.39228	2.68509		15	2.79224	1.67454		15	3.69137	3.15203
16	2.39025	1.26042		16	1.67867	1.61545		16	3.00293	0.801939		16	2.1456	1.79291
17	4.86723	0.907589		17	4.42859	2.50655		17	3.87751	2.33652		17	7.14755	1.21477
18	5.34604	1.78143		18	6.14556	2.42334		18	7.50388	2.22785		18	3.64997	1.04458
19	2.95953	1.12508		19	10.3492	7.63711		19	3.77983	2.47833		19	2.17157	0.977378
20	3.32842	0.713231		20	1.29177	1.95816		20	5.2705	1.33055		20	1.69347	1.56413
21	3.16112	1.31196		21	2.22534	0.968821		21	7.23855	2.06426		21	6.25901	0.69157
22	4.40082	1.36086		22	3.94531	0.810306		22	4.58512	0.653301		22	2.92823	0.788761
23	3.30009	0.757945		23	18.6442	1.28983		23	3.57644	1.73974		23	1.39786	0.73339
24	2.74125	1.60453		24	4.07664	0.81518		24	1.57242	1.79017		24	2.29836	1.00767
25	4.58093	0.714375		25	16.1872	1.77363		25	1.48235	1.41516		25	1.94412	1.11494
26	2.60199	1.37078		26	3.56414	1.02425		26	2.74687	2.96967		26	2.10163	0.938703
27	3.55096	0.963617		27	1.28506	1.11599		27	4.21027	2.81189		27	2.46291	0.764038
28	3.58713	0.968247		28	1.67332	1.63023		28	3.26536	1.29717		28	2.01939	1.07792
29	2.98139	1.07353		29	1.62458	2.66763		29	5.46451	1.16632		29	1.42144	0.793504
30	2.18036	1.39792		30	2.08301	1.35425		30	10.7975	1.58898		30	1.60684	1.96531
31	2.05598	0.662397		31	2.1349	0.78318		31	5.28095	0.980366		31	3.09763	1.08185
32	3.63187	1.89233		32	1.76644	1.56316		32	9.11494	2.36244		32	1.0382	0.74453
33	3.61166	1.15112		33	1.97683	1.23325		33	5.65439	1.71375		33	1.58977	1.00345
34	5.0415	0.97464		34	3.22314	1.0351		34	7.66169	1.17043		34	1.78061	0.508169
35	2.16968	1.0777		35	6.15626	2.08607		35	7.4466	2.59029		35	1.42681	1.40127
36	3.72535	1.0159		36	3.10908	1.20773		36	4.32242	1.7699		36	2.52304	1.9188
37	4.8032	2.07496		37	5.70336	1.71309		37	3.8992	1.49752		37	1.57142	1.08396
38	3.26622	0.799327		38	3.77013	2.63799		38	3.4423	1.35939		38	1.58417	0.451839
39	2.4984	0.983208		39	4.08036	1.35331		39	2.49608	1.84169		39	1.74466	1.28895
40	2.71477	1.07797		40	2.24617	1.8403		40	6.23032	0.963825		40	2.93375	1.33302
41	2.65728	0.651179		41	1.4404	1.85435		41	11.1557	2.63988		41	1.0119	1.3836
42	3.20762	2.90095		42	5.64912	1.4218		42	3.44929	1.04251		42	2.26543	1.5402
43	3.98337	1.07247		43	4.32535	1.94857		43	6.85246	1.65348		43	1.14515	2.7735
44	2.6757	1.2144		44	2.06449	2.42962		44	5.1879	0.844019		44	2.42762	1.06393
45	3.60881	0.928915		45	4.15381	1.24458		45	2.75011	0.239384		45	1.47838	1.30901
46	2.13596	1.24641		46	10.1729	2.02545		46	5.96752	4.43078		46	2.85248	0.771204
47	6.12785	0.682871		47	10.1914	1.43601		47	5.27601	1.52736		47	0.56591	1.00208
48	3.44706	1.30634		48	14.1859	1.43587		48	6.55345	1.70061		48	2.51718	1.15696
49	2.56643	0.819232		49	3.46599	1.34159		49	4.76842	2.18692		49	2.88368	1.1562
50	2.16752	1.01323		50	7.3009	1.53183		50	1.44302	0.857612		50	2.65097	0.718801
51	3.04892	1.13836		51	11.3087	1.76446		51	3.7283	0.930119		51	1.99632	2.59097
52	3.78421	1.49758		52	3.09101	1.7003		52	3.38867	1.67492		52	3.79493	2.29862
53	2.09102	1.129		53	2.29647	1.90829		53	3.16027	1.42693		53	2.07289	0.686492
54	2.18023	0.941643		54	3.69319	2.43865		54	6.35673	2.44977		54	2.73362	0.833957
55	3.47769	1.24942		55	2.60916	3.00785		55	4.27008	1.87368		55	4.08563	1.57841
56	3.31244	0.571548		56	3.90074	1.94461		56	4.9869	1.77481		56	4.1116	1.67879
57	3.44784	1.1579		57	3.88567	2.69175		57	3.29435	1.54089		57	3.1062	1.12515
58	5.03527	1.71453		58	2.76352	1.49492		58	6.17096	0.91775		58	4.33169	0.73919
59	2.64543	1.02033		59	2.59262	1.08525		59	4.65258	1.01323		59	2.31853	1.4058
60	2.58288	1.8668		60	3.39658	1.88951		60	3.15448	1.05248		60	2.61922	0.972901
61	2.97615	0.397994		61	7.00805	2.11998		61	4.99091	1.23119		61	1.60999	2.19503
62	2.70515	1.09491		62	1.84006	1.93023		62	4.99695	0.406459		62	1.9932	0.502168
63	3.30408	0.805156		63	0.849799	1.15132		63	4.17993	4.04352		63	2.90592	1.28184
64	2.27972	0.407285		64	2.888	1.82471		64	4.81015	6.25687		64	3.83187	0.6737
65	4.38645	1.31086		65	3.60403	1.12295		65	5.48733	2.81174		65	2.51349	1.03035
66	3.02469	1.0672		66	3.32359	2.13852		66	2.57462	1.60811		66	3.60898	1.52741
67	2.17764	1.52044		67	2.74796	1.34037		67	5.21555	1.14403		67	3.0285	0.428976
68	4.05995	0.994184		68	8.59036	2.07857		68	2.91139	2.61517		68	3.43935	2.00067
69	1.79145	1.16348		69	1.90371	3.46307		69	4.07892	2.41131		69	1.57324	0.519969
70	2.55648	0.880348		70	2.20728	3.06784		70	1.51434	2.09724		70	2.10655	1.60794
71	5.0415	1.00346		71	9.15675	5.40172		71	3.4503	6.45702		71	6.24646	1.33758
72	4.04777	0.911637		72	2.55937	1.47348		72	2.86678	3.71943		72	1.79198	1.45043
73	3.22913	1.69762		73	6.3576	1.67444		73	5.81416	3.7533		73	2.32819	0.581767
74	2.41189	1.20243		74	4.65456	2.92622		74	3.02402	3.78718		74	4.33935	1.12055
75	3.67145	1.37892		75	1.83508	2.27525		75	3.66255	1.76208		75	1.51872	1.12926
76	1.99446	1.1882		76	1.41723	2.08192		76	3.17175	3.62972		76	1.62018	1.92926
77	4.5975	1.5073		77	11.4738	2.90764		77	7.37994	2.12146		77	1.56786	2.09547
78	3.51291	1.39741		78	5.16878	0.822695		78	1.50582	3.33308		78	1.88993	1.18017
79	4.25666	0.90024		79	2.36101	1.07477		79	3.98321	2.41546		79	2.558	1.10655
80	3.99364	1.22003		80	2.39371	2.87694		80	6.61369	1.66691		80	1.4015	1.51593
81	2.94675	1.26572		81	0.834376	1.36491		81	6.56721	1.13412		81	2.03865	1.37087
82	3.64142	1.43317		82	4.47535	2.17318		82	6.31841	2.73882		82	1.35057	0.831495
83	4.38305	1.01902		83	5.28379	1.63586		83	4.01694	0.978414		83	1.79703	3.83187
84	6.58035	1.71149		84	2.39078	1.90063		84	8.90306	0.688344		84	4.80959	0.602974
85	3.73871	0.973888		85	5.79444	2.37983		85	5.38405	2.04822		85	3.26845	1.64976
86	7.38632	1.00092		86	2.56246	2.47937		86	6.19287	2.49269		86	2.96381	1.32123
87	4.49145	1.15903		87	1.9628	3.36991		87	5.96799	1.73742		87	2.86798	4.58726
88	4.32881	0.760009		88	10.4891	2.02564		88	8.52461	1.18215		88	1.68801	1.02452
89	4.936	0.889329		89	0.924612	0.957156		89	3.76924	0.996768		89	1.66318	2.10606
90	5.01495	1.684		90	2.88736	2.78802		90	9.67025	3.93644		90	2.23949	0.92598
91	4.69921	0.676157		91	7.04856	0.791541		91	4.33324	0.973592		91	2.33048	2.47301
92	2.88169	0.922065		92	1.81418	1.23629		92	3.32764	2.46479		92	0.900562	2.69952
93	3.63944	1.61011		93	6.29882	2.17364		93	2.43761	2.02959		93	4.11752	3.69578
94	3.34533	1.0132		94	2.39239	1.04153		94	4.70038	1.03161		94	3.2045	1.04074
95	2.04695	1.20254		95	2.20166	1.01973		95	2.92201	2.21182		95	3.04488	1.21218
96	2.37074	1.12335		96	1.72198	6.59826		96	3.28177	1.97164		96	2.77453	1.48001
97	3.75311	2.47695		97	3.77316	1.5572		97	3.89909	1.59242		97	2.67394	1.00661
98	1.89865	1.93373		98	3.68421	1.42741		98	2.79365	3.93809		98	3.93484	1.22303
99	3.27175	0.921496		99	2.80657	1.5721		99	7.34557	1.67918		99	2.15698	1.63648
100	2.72798	0.648204		100	2.77347	2.09881		100	3.24786	2.55552		100	2.04038	0.980466
101	4.87261	1.23213		101	2.49051	1.28897		101	2.70495	2.90603		101	2.71754	1.50186
102	2.12752	1.55256		102	1.59681	1.43574		102	2.5741	1.12733		102	3.70505	1.63503
103	4.07257	1.54604		103	5.50786	2.08794		103	2.35059	6.88947		103	3.43392	1.65718
104	3.64021	1.33685		104	1.40785	1.50302		104	6.29479	5.47127		104	2.75449	2.26967
105	2.11591	1.18873		105	1.37896	2.7092		105	2.29669	2.89095		105	1.76115	1.51076
106	3.30264	2.75137		106	7.24208	2.49607		106	3.73177	1.22822		106	2.34443	2.68439
107	2.36732	2.76352		107	1.09921	2.07538		107	3.72397	1.55644		107	4.50777	2.44488
108	5.34204	0.668955		108	1.71821	1.12494		108	7.81519	1.9918		108	4.77889	2.28643
109	4.44437	0.592809		109	3.13442	1.44093		109	5.99604	3.27813		109	2.1053	1.60908
110	3.4491	0.803621		110	2.68327	1.46123		110	4.29156	2.47474		110	4.08384	1.45112
111	3.49684	0.355115		111		1.62562		111	3.07138	1.58705		111	3.63209	0.996289
112	3.61443	0.337964		112		0.586627		112	6.03651	1.41097		112	3.92026	1.29463
113	2.52019	0.660967		113		1.84303		113	5.92156	1.36392		113	3.92559	0.920985
114	1.95784	0.212429		114		2.04201		114	2.91292	2.87733		114	2.3651	1.06397
115	3.52611	0.87817		115		1.83423		115	2.90027	0.699648		115	1.50928	0.972217
116		1.26179		116		2.67805		116		2.92639		116		0.78956
117		0.661866		117		1.97898		117		0.995009		117		0.925697
118		0.661386		118		1.75247		118		2.12207		118		1.20172
119		0.745763		119		1.88726		119		2.48304		119		0.869359
120		0.406275		120		1.95732		120		3.58042		120		0.79458
121		0.67834

## Sheet: Fig. 6
Fig. 6a							Fig. 6a The replicate blot from the independent experiment
Fig. 6c	Data in blue numeric character and black numeric character are from the first and the second experiments, respectively.
E-cadherin PM/Cytosol ratio					b-catenin PM/Cytosol ratio					Claudin-1 PM/Cytosol ratio					Cholesterol PM/Cytosol ratio
Cell #	scrambled	sihPARD3#1	sihPARD3#2		Cell #	scrambled	sihPARD3#1	sihPARD3#2		Cell #	scrambled	sihPARD3#1	sihPARD3#2		Cell #	scrambled	sihPARD3#1	sihPARD3#2
1	14.7757	0.9449	4.50299		1	4.31509	3.86226	1.97916		1	3.35048	2.49196	1.85678		1	2.04129	3.8893	3.80408
2	6.10695	1.30783	3.79511		2	4.09377	4.15757	1.61471		2	2.35903	5.27836	0.814661		2	1.36238	2.13615	8.52921
3	7.97049	1.38993	1.0721		3	3.11696	1.65713	0.697944		3	4.75106	2.49137	3.21041		3	4.07012	4.19625	8.73511
4	3.47895	2.55184	0.817135		4	4.83652	1.35837	0.94383		4	3.54242	2.66587	1.16701		4	9.32303	1.61171	3.90104
5	8.87647	2.19006	1.79591		5	6.66709	3.03023	1.77891		5	2.28448	4.89077	0.951109		5	3.02444	3.10011	1.85291
6	3.86674	1.39531	3.19854		6	3.94754	1.72168	2.19844		6	1.95063	2.35342	1.47865		6	2.82388	1.96552	1.31379
7	7.2569	3.10162	1.49389		7	7.58452	3.20207	1.72027		7	4.13766	5.1867	0.969346		7	2.69667	3.4478	1.0002
8	7.33573	1.55955	2.25386		8	5.15393	2.19082	0.776097		8	2.52497	5.32531	0.921754		8	2.23193	3.44057	1.75
9	6.37878	1.3893	2.18478		9	6.18249	2.98007	2.36867		9	3.58721	1.29541	1.40456		9	2.37564	1.59267	3.97656
10	7.83447	1.09838	2.11787		10	7.40069	3.91762	4.48471		10	2.11363	1.70833	2.63926		10	5.15298	1.35953	3.92753
11	7.51681	1.96249	0.922901		11	4.78095	1.72883	4.58632		11	3.18378	2.34624	0.551073		11	10.2189	2.38489	2.28612
12	3.36474	2.39842	1.40291		12	5.33959	5.74437	2.20493		12	6.12883	1.71078	1.91945		12	6.82145	2.51392	3.09468
13	6.10776	2.26996	2.12686		13	3.66387	3.76431	5.28815		13	3.24201	9.03442	1.74175		13	2.7877	3.8067	2.08255
14	3.52717	2.22215	1.64539		14	6.17335	1.4783	3.96992		14	2.95588	4.1349	1.35715		14	9.78748	0.762848	2.97178
15	9.75197	1.28092	2.54786		15	1.59786	2.81125	2.69496		15	2.87532	2.77328	2.13434		15	8.74489	1.31944	3.95492
16	8.23033	3.15461	1.73428		16	3.90699	2.14372	2.55895		16	4.12726	3.85534	2.12762		16	2.1272	2.21426	4.45956
17	10.165	2.32096	1.37508		17	5.04644	2.14843	3.38362		17	2.05871	3.05694	1.49189		17	6.04196	2.74391	1.49859
18	10.8085	2.45467	1.48178		18	5.88248	1.76994	3.49966		18	2.92457	3.09766	1.32055		18	1.74084	3.62751	3.47038
19	7.61182	1.19112	1.71365		19	5.6125	2.30948	1.75184		19	2.16367	2.64768	2.55384		19	3.05304	2.7913	2.55333
20	2.29828	1.57306	2.33271		20	5.18847	2.63202	1.36321		20	2.56715	3.78881	1.05065		20	2.64399	1.27472	4.1997
21	5.76935	2.01901	2.73459		21	3.5856	1.21871	2.52613		21	4.78529	2.21479	0.603427		21	4.64768	1.36531	4.05612
22	6.51878	1.43565	0.860243		22	5.5714	1.31805	4.84231		22	5.10265	0.853017	0.607894		22	4.7297	1.43163	2.49743
23	8.40823	1.62967	1.32508		23	4.41351	1.08365	1.8215		23	4.77697	1.03793	1.30192		23	1.97516	3.73663	3.81235
24	4.26016	1.1536	2.7202		24	4.53573	0.686676	1.99591		24	5.9006	1.96968	0.851618		24	4.42306	6.46182	3.54684
25	7.94425	1.82495	2.37532		25	10.0462	1.90912	2.22951		25	4.27593	1.50811	1.3103		25	2.61652	4.87393	2.86831
26	4.75104	4.84792	1.76559		26	7.81834	1.90119	4.21433		26	3.27541	1.88037	0.619776		26	3.64275	2.74406	2.4162
27	12.2398	2.05887	1.64829		27	7.23277	1.83535	3.36073		27	5.81036	2.81764	1.24369		27	2.64816	1.72793	3.5548
28	6.1032	2.22166	1.84722		28	5.35274	2.11658	2.55497		28	7.74654	0.818801	1.35946		28	10.3037	2.76355	2.70928
29	4.11428	3.66975	1.88925		29	3.57818	2.62298	1.82103		29	5.09447	1.29237	1.97919		29	3.82275	1.62535	3.21326
30	5.94142	2.99285	1.13101		30	5.68082	4.08537	4.96284		30	7.07416	1.62639	0.678853		30	6.48424	0.980338	3.89585
31	6.93873	2.84442	2.54921		31	3.73288	1.78488	4.08824		31	1.71175	1.27762	1.19465		31	8.94144	1.89657	3.67572
32	11.3386	1.7748	1.92877		32	4.08517	1.25272	3.99302		32	3.37863	1.87455	0.898833		32	7.17083	3.39124	2.36323
33	12.3373	2.43302	1.42341		33	5.20638	1.07278	1.553		33	4.02429	1.26899	1.16177		33	7.02213	1.43139	3.73724
34	6.48874	2.44502	2.73752		34	5.70222	2.18194	1.16439		34	3.83975	0.851721	0.440681		34	2.71405	1.75647	3.30694
35	19.3461	1.88581	2.08468		35	3.75666	4.24101	0.857617		35	4.95634	2.64697	0.534023		35	5.16392	1.84296	2.36975
36	8.10115	2.42673	0.739327		36	2.34035	2.41763	2.95767		36	6.34026	1.76435	2.70054		36	5.50444	6.13034	3.18573
37	5.83297	1.53282	2.07054		37	2.75083	2.38887	2.55935		37	19.0554	2.34829	0.406828		37	3.17029	2.17176	3.77107
38	4.39972	1.60546	3.1471		38	3.68142	4.52875	1.14042		38	6.89301	1.38997	1.72628		38	5.13598	8.31611	1.35101
39	3.65379	2.2146	0.989171		39	3.1287	1.94224	1.85733		39	3.99349	1.11722	0.856635		39	3.43546	3.17821	2.86393
40	10.3847	2.05682	1.54855		40	7.00751	4.71161	3.12467		40	4.05103	2.27918	0.617219		40	2.63802	9.83198	2.8202
41	7.14645	1.69019	1.20799		41	6.9511	1.4576	1.15007		41	2.06837	2.05819	1.29978		41	6.64311	3.48769	2.34934
42	5.14146	2.78635	2.23626		42	5.0435	1.16851	3.56346		42	3.30543	1.7039	1.56443		42	2.4158	2.52487	2.0153
43	11.0178	2.53727	4.76577		43	4.25142	2.13167	2.15239		43	6.2844	1.46203	2.42828		43	3.89706	1.98845	1.65914
44	13.4621	1.70966	1.60875		44	4.09499	1.89357	2.69177		44	3.01316	1.05785	1.17823		44	5.42744	2.78707	3.1715
45	4.80722	1.84537	0.944171		45	5.95261	1.57208	1.34056		45	4.24731	1.01956	0.790008		45	1.9345	3.03422	3.99798
46	2.87704	4.96208	0.963		46	4.53593	3.198	3.43234		46	2.72008	0.552974	1.83033		46	5.24185	2.99214	2.30645
47	3.20907	3.01439	2.35273		47	1.83966	1.57344	2.10995		47	2.02507	0.657781	2.20116		47	6.03448	3.56303	2.65943
48	2.85208	3.40707	3.55417		48	3.9667	1.44466	1.69607		48	2.02014	0.994646	1.40913		48	5.85191	2.9609	1.3045
49	9.08494	1.9603	5.06576		49	5.88455	0.924221	0.884729		49	5.29427	2.55265	0.958897		49	9.16716	8.39334	2.30288
50	7.6092	3.92893	1.68514		50	5.3488	1.8957	1.01435		50	3.58078	2.20047	1.94307		50	9.198	6.23474	1.91475
51	9.96557	3.18556	3.07943		51	4.00022	1.55518	5.36512		51	2.57299	1.40327	2.18359		51	7.89644	4.46005	3.08243
52	12.5975	3.81893	2.74821		52	6.04855	1.91089	4.31143		52	9.55055	1.67443	1.73823		52	2.47453	4.64889	0.907607
53	8.16978	3.07686	4.28278		53	3.6137	1.11675	2.71268		53	1.83251	0.584181	1.38078		53	10.8488	2.77801	1.21249
54	9.61599	2.02207	4.66837		54	3.92465	2.95644	6.75101		54	4.49437	4.45193	3.2496		54	7.02556	4.70938	1.9529
55	11.0969	1.95336	6.44781		55	8.83516	3.60867	2.92369		55	3.70019	1.35982	2.2839		55	1.52714	2.80072	0.805695
56	5.63374	3.90477	1.87265		56	7.12692	4.94422	1.12303		56	6.20918	2.17003	0.924853		56	1.63166	3.16182	2.00939
57	7.97637	1.0154	3.61398		57	5.37469	1.86781	4.00449		57	2.52647	1.35995	0.612324		57	3.46238	3.97052	0.987899
58	9.09597	1.73092	2.62289		58	5.60381	2.00523	1.11178		58	3.97365	2.13858	2.59074		58	3.00801	1.92883	2.12552
59	6.8465	2.22369	2.51826		59	7.96078	2.14429	1.18962		59	2.36115	1.47086	1.03254		59	4.4501	2.32632	3.54569
60	9.62627	4.49795	2.28528		60	7.22396	1.42401	1.34088		60	4.95136	1.33041	0.46958		60	3.39279	3.41743	3.13158
61	10.2213	1.60938	1.70692		61	6.35058	2.20019	5.05192		61	5.21979	1.90368	0.980131		61	2.69283	2.44389	1.1571
62	4.12132	2.70463	3.54427		62	7.43628	2.32825	1.18254		62	4.31988	0.688863	0.82387		62	2.61221	1.86657	1.72139
63	4.59832	2.29042	5.06144		63	6.48145	0.954197	2.96963		63	5.26005	2.49108	0.476776		63	2.1772	1.95848	2.12045
64	7.03315	2.25343	2.89869		64	4.02203	3.78678	1.97342		64	3.89831	1.66802	0.863454		64	3.77514	1.94337	2.3216
65	10.4013	2.53236	1.46932		65	2.8641	4.30869	2.21267		65	2.97378	2.88032	1.01354		65	2.86415	2.4064	2.27827
66	12.2808	0.783938	1.54603		66	5.29438	4.15268	3.26809		66	6.39123	1.6648	1.55744		66	3.00982	1.69923	4.41406
67	6.17324	2.28247	2.72831		67	5.32949	2.86728	1.58753		67	3.94235	2.50919	0.768138		67	4.91128	4.24326	2.65842
68	6.68815	1.00218	1.27727		68	11.926	2.15014	0.408196		68	5.53489	2.32954	2.00172		68	2.6396	2.11307	2.14982
69	9.07748	3.58169	2.08859		69	1.87148	4.96863	2.15269		69	3.50742	1.84514	1.37305		69	2.98455	3.40182	3.74927
70	5.57529	1.61194	3.88686		70	5.39974	1.18399	2.71077		70	1.6947	1.16342	1.37329		70	3.48685	3.23911	4.51004
71	6.72396	1.62924	1.75787		71	3.21202	2.63849	2.91209		71	1.62955	3.74218	0.791543		71	2.79454	4.60851	1.65171
72	5.82274	3.97897	1.57108		72	3.35991	3.0655	3.06345		72	3.48993	1.54293	1.07702		72	3.61052	1.99746	2.70583
73	8.02938	2.09182	1.81993		73	4.11069	0.648932	1.63241		73	10.5389	0.595216	2.71844		73	5.92377	3.16793	2.16221
74	8.6918	1.39311	1.81161		74	5.50058	2.44471	3.50824		74	6.26722	0.625355	1.25318		74	3.46541	3.35236	0.973224
75	10.669	1.55181	2.31197		75	3.98109	4.17967	1.09121		75	3.21108	2.41692	3.25699		75	4.00519	2.10134	2.16406
76	6.75695	2.52562	1.31834		76	4.99119	6.69412	3.91685		76	2.02787	3.84628	0.713487		76	1.01701	3.55258	1.55895
77	11.0153	3.06245	1.56201		77	3.00854	1.42637	1.14671		77	3.92253	0.373484	0.73913		77	9.34694	1.45367	2.09525
78	25.6595	1.18169	0.978219		78	4.62788	1.13133	0.585227		78	4.08507	1.42828	0.805265		78	5.70104	1.47156	1.90035
79	5.28229	1.72382	0.962401		79	3.94605	1.5986	2.73742		79	3.58724	2.44653	1.30138		79	4.03523	0.720531	2.11986
80	3.47807	1.77082	1.15863		80	2.36614	2.34035	1.71815		80	5.16847	0.90058	0.770178		80	7.87639	1.31657	2.53619
81	13.1507	1.7859	0.752243		81	8.17783	6.1342	1.8003		81	1.54578	0.719226	1.82464		81	5.12336	1.37216	1.69847
82	8.10198	0.860959	1.11836		82	3.80579	2.15947	4.7265		82	2.66246	1.38032	0.807949		82	1.88058	1.93721	3.69025
83	17.6232	1.44334	1.04862		83	2.447	1.91112	2.6561		83	0.832855	1.16632	0.781182		83	4.01676	2.80303	1.2155
84	5.96057	2.28161	1.46473		84	2.56989	0.968095	2.28344		84	2.11551	2.53211	0.996346		84	3.47706	1.63739	3.30545
85	13.906	2.38566	1.59885		85	3.07764	3.1604	4.55429		85	3.71561	1.38324	1.79212		85	3.82793	1.21628	2.27837
86	4.58411	1.58656	3.65979		86	2.2513	2.24867	3.46452		86	4.73878	2.05671	0.678665		86	4.90783	1.75008	4.81295
87	9.57029	2.16003	3.6063		87	3.4511	4.42961	1.51215		87	3.2606	5.15695	1.2584		87	5.12205	2.09281	1.40044
88	12.4503	0.678254	2.20314		88	2.32813	3.65178	4.35837		88	1.09504	4.33095	1.88297		88	2.2502	2.29453	1.26587
89	12.4617	2.47614	1.48336		89	2.72871	1.73699	1.12445		89	3.11219	0.861772	1.56061		89	3.14892	2.60768	1.19837
90	6.52112	2.19606	2.35447		90	4.12614	3.88049	2.61512		90	3.64104	1.52291	0.955031		90	2.37022	2.24286	4.00445
91	11.7591	2.46735	4.55259		91	4.74095	1.49825	2.22336		91	2.83285	2.72629	1.10273		91	1.23467	1.19723	2.67531
92	7.60491	1.2384	1.21784		92	4.96479	1.31951	3.09859		92	5.30494	1.24563	0.757201		92	7.38507	1.59522	2.91312
93	10.2647	1.12823	2.33952		93	4.44043	1.05554	5.00692		93	6.17017	3.67187	0.739465		93	4.42947	1.86187	1.19866
94	6.19971	3.00721	1.4622		94	3.09362	2.66075	1.20017		94	7.94098	2.85536	1.30649		94	6.46079	1.79204	1.46842
95	7.26614	4.2452	1.59873		95	4.25944	4.02357	2.11176		95	16.3828	1.94467	0.863577		95	3.1809	1.17703	1.30327
96	6.07451	1.99926	2.17814		96	6.64565	1.27383	2.30749		96	2.57969	2.1285	1.25063		96	2.92094	1.54287	3.12234
97	13.1161	2.20152	2.55255		97	3.52952	3.28115	4.1886		97	5.35865	1.40088	0.908728		97	2.0655	3.16509	1.68583
98	3.01102	4.40213	2.02481		98	5.52913	5.004	3.1561		98	5.80427	3.46199	0.723147		98	4.50547	4.08362	2.15724
99	4.0312	1.6188	1.42271		99	1.79043	2.72268	1.92408		99	9.11891	1.66582	0.989507		99	3.26877	3.17264	2.99827
100	2.95562	2.56189	2.53378		100	4.24137	3.11558	4.53012		100	2.16149	1.87982	1.52311		100	4.18544	2.16389	1.86477
101	7.31769	1.4407	3.49359		101	9.8739	1.76202	1.59433		101	2.40438	1.83601	0.658511		101	1.6124	5.74367	2.33679
102	10.9547	1.84503	2.11928		102	3.84603	4.48388	2.34319		102	2.50738	1.27299	0.695845		102	3.36122	2.23634	5.45554
103	7.73795	1.86608	3.10403		103	2.26543	1.61079	2.96823		103	3.46356	4.12141			103	2.67833	2.39267	2.54954
104		1.35213	5.19147		104	6.71197	2.33831	1.54469		104	2.82771	3.14883			104	4.4913	2.21471	3.47435
105		2.42102	1.1053		105	2.77387		2.72954		105	4.24172	2.61221			105	4.55525	3.35312	1.26301
106		1.46698	1.76917		106	5.33417		3.26021		106	2.09426	0.607912			106	3.85266	1.94122	1.19165
107		1.56883	3.64054		107	6.62432		1.39739		107	3.00062	1.53633			107	3.59451	8.55664	2.35796
108		3.03383	1.8337		108	7.56808				108	2.84675	2.59242			108	1.36237	1.5106	1.81828
109		1.88996	1.66837		109	6.06581				109	7.60207	1.53818			109	0.863405	2.17876	4.1199
110		1.536	2.37787		110	1.51091				110	5.30394	1.90573			110	1.2341	4.57554	3.02829
111		0.82695	3.43919		111	9.13678				111	6.20088	2.15563			111	3.84138	3.92467	3.28805
112		4.35533			112	4.60132				112	4.37834	3.03307			112	1.64772	1.7399	3.8073
113		2.33541			113	9.77349				113	2.55887	1.4023			113	5.56085	1.71521	3.51329
114		1.04136			114	5.38375									114	4.12899	1.03522	2.74119
115		1.07378			115	7.46506									115		1.76644	2.39986
116		3.07086			116	7.05048									116		2.74876	2.6366
117		1.21122			117	6.8149									117		2.29272	4.11785
118		1.51061			118	5.03528									118		2.58036	2.22545
119		1.83712			119	2.87035									119		2.90496	0.600248
					120	7.67843									120		3.28085	1.97822
					121	4.49306									121		2.68562	3.93407
					122	6.65947									122		3.55152	3.29343
					123	3.95036									123		1.66454	1.55384
					124	6.62662									124		2.22353	2.86674
					125	2.43632									125		2.81589	1.73062
															126		3.44847	1.69403
															127		5.39937	2.93021
															128		2.41788	3.99319
															129		3.40832	3.15677
															130		4.38141	4.19644
															131		5.14713	3.90093
															132		2.7456	2.86006
															133		1.25274	4.55646
															134		3.19322	3.08103
															135		1.08522	2.76235
															136		2.87733	2.77629
															137		1.18701
															138		1.00191
															139		2.53926
															140		1.46558
															141		1.82237
															142		1.79164
															143		1.43927
															144		1.29976
															145		1.53271
															146		1.46516
															147		1.98746
															148		1.69826
															149		2.69004
															150		3.54307
															151		2.00173
															152		3.24821

## Sheet: Fig. 7
Fig. 7b	Data in blue numeric character and black numeric character are from the first and the second experiments, respectively.
PI(4,5)P2/WGA
Cell #	GFP	PIP5KWT	PIP5KMT
1	0.18264	1.61494	0.140631
2	0.135279	0.520744	0.103937
3	0.20336	1.19181	0.109337
4	0.612899	1.07054	0.345294
5	0.466133	0.824758	0.455593
6	0.226124	1.6044	0.211738
7	0.413429	1.11239	0.215798
8	0.138005	0.47871	0.265064
9	0.285997	0.625251	0.105792
10	0.356151	0.490429	0.0950179
11	0.291127	0.60444	0.103486
12	0.561592	0.517998	0.255362
13	0.361957	1.35405	0.251241
14	0.195292	1.39787	0.60218
15	0.135959	1.7091	0.406424
16	0.246701	0.583243	0.25831
17	0.385271	0.548612	0.175311
18	0.491061	0.954037	0.195187
19	0.250926	1.64564	0.276535
20	0.144485	4.78031	0.306247
21	0.144499	2.49233	0.224773
22	0.170263	0.881499	0.111562
23	0.17706	0.91399	0.112218
24	0.121068	2.21883	0.324687
25	0.222743	1.99208	0.167737
26	0.445362	1.51515	0.396717
27	0.141252	2.76558	0.49114
28	0.147364	1.38527	0.567244
29	0.162766	1.72445	0.28175
30	0.163316	1.41637	0.125543
31	0.0930379	0.374244	0.186079
32	0.135849	0.512392	0.123017
33	0.289512	0.650511	0.495047
34	0.104531	1.20742	0.173117
35	0.208606	0.85345	0.556312
36	0.116389	1.31151	0.433031
37	0.165495	1.55783	0.177264
38	0.186237	1.14636	0.262361
39	0.110503	0.66632	0.186292
40	0.0695148	1.26532	0.421534
41	0.222487	1.36246	0.100937
42	0.0689076	1.353	0.209484
43	0.0728081	0.673593	0.484656
44	0.107572	0.909081	0.111139
45	0.193078	0.568123	0.14377
46	0.148161	0.624715	0.115693
47	0.328177	0.258061	0.217878
48	0.198382	0.546352	0.0954462
49	0.212963	1.09576	0.129164
50	0.166304	0.674853	0.0927627
51	0.157814	1.1882	0.165382
52	0.254367	0.644967	0.227986
53	0.109091	0.266207	0.137328
54	0.130969	0.345412	0.245151
55	0.183059	0.663617	0.228119
56	0.168355	0.677543	0.0785257
57	0.115584	0.979472	0.110919
58	0.176405	0.746182	0.134104
59	0.194381	1.50574	0.185014
60	0.210341	0.463133	0.237237
61	0.260941	0.409271	0.113313
62	0.181547	0.747458	0.0755346
63	0.375149	1.0531	0.193159
64	0.328135	1.09985	0.099159
65	0.242471	0.696114	0.0824289
66	0.224613	0.680657	0.433299
67	0.236784	0.719857	0.178694
68	0.16835	1.24342	0.124833
69	0.226991	0.372965	0.121173
70	0.107103	1.00733	0.103964
71	0.238806	1.08517	0.300335
72	0.241306	2.03488	0.283055
73	0.468316	0.519128	0.335088
74	0.358953	0.427176	0.35425
75	1.05378	0.713283	0.19532
76	0.331175	0.99183	0.128956
77	0.240698	0.846051	0.0879004
78	0.0810861	1.06444	0.247081
79	0.171659	0.284049	0.0807399
80	0.138619	0.767829	0.0693493
81	0.180602	0.97623	0.109887
82	0.103051	0.498659	0.245477
83	0.138906	1.54415	0.569744
84	0.109801	0.342799	0.175155
85	0.110302	0.380288	0.790608
86	0.158088	0.448458	0.239792
87	0.326958	0.910444	0.112372
88	0.17328	0.551725	0.0838581
89	0.191556	3.04329	0.16641
90	0.263091	1.75834	0.511282
91	0.121179	1.12935	0.545773
92	0.306772	0.59602	0.376446
93	0.17562	0.283197	0.224205
94	0.115199	0.779184	0.10208
95	0.11423	0.471515	0.308316
96	0.249331	1.09463	0.0628367
97	0.203107	1.14207	0.185292
98	0.202693	0.323328	0.375723
99	0.461827	0.549589	0.126405
100	0.329125	0.845497	0.298017
101	0.122284	0.540727	0.352799
102	0.33216		0.274084
103	0.146626		0.162901
104	0.228656		0.121181
105	0.228507		0.0972573
106	0.132985		0.201581
107	0.129079		0.286499
108			0.187777
109			0.495186
110			0.546905
111			0.155079
112			0.0777078
Fig. 7c	Data in blue numeric character and black numeric character are from the first and the second experiments, respectively.
Cell area
Fields of view	GFP	PIP5KWT	PIP5KMT
1	1932.96	761.273	1771.15
2	1475.76	833.615	1186.24
3	1558.53	620.403	1332.76
4	1646.26	597.06	1046.77
5	1852.57	708.348	1270.18
6	1744.91	786.036	1747.09
7	1788.75	693.816	1574.31
8	1834.62	879.699	1912.12
9	1838.73	590.414	1683.57
10	1647.89	664.025	1201.26
11	1790.84	765.124	1318.39
12	1527.02	691.515	1438.36
13	1854.83	758.971	1416.42
14	1917.74	588.346	1204.66
15	1429.94	628.644	1491.7
Fig. 7d	Data in blue numeric character and black numeric character are from the first and the second experiments, respectively.
Cholesterol PM/Cytosol ratio
Cell #	GFP	PIP5KWT	PIP5KMT
1	0.753239	3.26099	1.3354
2	1.88302	3.60825	1.75488
3	1.44857	6.6466	2.37247
4	1.84352	3.58531	1.88473
5	1.82679	4.79493	1.27918
6	2.23301	2.48043	1.18492
7	1.66009	3.76282	1.9851
8	4.2516	9.4715	2.01964
9	3.14935	2.45221	1.66623
10	2.53271	2.65828	1.76588
11	2.07651	4.25966	2.13054
12	2.00443	6.28612	1.34971
13	1.94885	9.06483	1.89805
14	1.13917	3.23567	1.03816
15	1.29116	4.32747	2.32408
16	1.46773	4.6129	1.14406
17	0.757867	4.82692	1.41175
18	1.51134	3.01521	1.76206
19	1.90503	6.31382	3.51403
20	1.41102	5.6114	1.35693
21	1.38271	4.91606	1.56945
22	2.94009	2.73696	1.68047
23	1.24154	8.65232	1.62441
24	2.92379	3.95808	1.4378
25	1.88279	5.20576	1.04145
26	1.09413	4.43811	1.26471
27	1.15858	5.74074	1.87063
28	1.30795	4.35504	1.11745
29	1.16675	4.31767	1.13802
30	2.51108	6.61538	0.808945
31	2.54204	3.95698	1.893
32	2.63269	4.26177	1.68407
33	1.79075	4.81165	1.41345
34	2.5949	4.76751	3.31924
35	0.671284	3.39213	2.4481
36	8.43185	8.90476	1.79368
37	1.13491	4.29609	2.19151
38	1.15561	14.8214	1.37469
39	1.20619	4.89815	1.49848
40	2.00683	5.42429	1.82324
41	1.99284	2.49467	1.483
42	2.41981	3.06874	1.30171
43	1.11747	5.54173	1.45599
44	1.38231	6.63457	2.0084
45	1.34671	9.392	1.66649
46	1.10999	1.75321	1.44419
47	1.35216	8.7746	2.55996
48	1.39161	2.21798	1.1215
49	1.55749	4.34769	1.5073
50	1.28176	2.0832	1.54399
51	1.827	3.66092	1.66747
52	1.27632	2.43126	1.52207
53	1.31108	3.19122	1.30685
54	1.97807	5.85621	3.15552
55	1.56518	2.58333	1.37082
56	1.72073	2.47256	3.6546
57	1.39672	8.29589	1.63465
58	1.47579	6.54264	1.43112
59	1.24552	4.56783	1.32099
60	1.63258	3.73752	1.20337
61	2.08503	4.0756	1.40983
62	1.19192	5.39388	1.7146
63	2.62162	8.79418	1.55721
64	1.07812	5.34349	1.08155
65	1.32269	2.94895	1.60971
66	1.28867	4.17783	1.35119
67	1.8319	9.66579	2.26336
68	1.62362	7.13295	2.76052
69	1.19885	6.20486	1.88888
70	1.15016	2.79145	1.65271
71	1.07435	2.78052	1.30465
72	1.02235	3.64466	1.81262
73	1.50951	9.00158	1.83104
74	1.52734	11.904	1.06308
75	1.19695	4.36258	1.0277
76	1.80127	7.81587	1.47014
77	1.76452	5.8913	1.32394
78	1.15436	2.96908	1.78753
79	1.70217	5.91332	1.92292
80	1.98114	6.30228	1.21247
81	1.97305	3.51555	1.26611
82	0.869791	6.09498	1.50406
83	1.39293	3.30749	2.16659
84	1.31803	3.35218	1.26114
85	1.2032	3.06031	1.48984
86	1.08234	4.72335	1.45199
87	1.68974	2.04664	1.4908
88	2.9685	7.65897	1.51904
89	1.09185	2.86891	1.14693
90	2.38905	3.7719	1.35101
91	2.37013	3.38742	1.49024
92	1.1852	2.98059	1.41145
93	1.51287	3.92278	1.43014
94	1.46421	4.01335	1.60696
95	1.68244	3.74163	1.9979
96	2.52673	3.61844	2.17088
97	1.85426	2.34238	2.40807
98	1.00521	3.29322	1.1593
99	1.23638	3.80754	1.52507
100	1.9639	3.59168	2.38473
101	2.45838	2.29949	1.43853
102	2.09745	3.05455	1.21715
103	1.41009		1.05728
104	1.31834		1.79714
105	0.974546		1.42417
106	1.82924		0.920642
107	1.48067		1.32127
108	1.28608
109	2.23048
110	1.39018
111	1.17356
Fig. 7f	Data in blue numeric character and black numeric character are from the first and the second experiments, respectively.
N-cadherin PM/Cytosol ratio
Cell #	GFP	PIP5KWT	PIP5KMT
1	1.39217	2.9875	1.64569
2	1.18532	2.37533	1.67777
3	1.2527	1.79242	2.77876
4	1.85324	1.87626	1.9661
5	1.13606	1.11842	1.23674
6	0.828068	1.64147	1.49044
7	1.00834	2.5975	1.56073
8	0.888725	1.97584	2.4868
9	2.68423	1.74922	0.973769
10	1.1758	2.08621	2.05598
11	0.903122	1.76186	1.86409
12	1.09386	0.909213	1.37039
13	1.02602	1.29909	2.13533
14	1.36773	1.99597	1.00976
15	0.979984	1.77773	1.92928
16	1.89094	1.19561	3.82053
17	1.15324	1.29554	3.13846
18	2.08594	2.10446	1.19709
19	1.32577	1.65536	1.2336
20	2.28749	0.906409	1.33658
21	0.999733	1.00487	1.69511
22	1.27478	3.20769	0.909177
23	0.911905	1.9059	1.13575
24	1.06547	2.36139	1.47474
25	0.606248	2.16266	0.975714
26	1.34377	1.67689	1.6861
27	1.14232	4.64496	0.957033
28	1.54473	2.42124	1.226
29	1.08642	1.85648	0.908935
30	1.44453	2.39018	1.62329
31	1.29996	2.25224	0.921341
32	0.805841	0.714482	1.16453
33	2.18315	2.30651	1.53872
34	1.97287	2.72818	1.32936
35	1.53047	3.0842	2.13908
36	1.48786	2.91156	1.68836
37	1.2832	2.12388	1.17146
38	1.03883	1.53922	0.655067
39	0.799689	1.41382	1.36724
40	1.16445	1.70986	1.51535
41	0.964185	1.80321	1.09332
42	1.1386	2.46278	1.0073
43	1.05122	1.6025	1.51586
44	1.39676	1.57862	1.16582
45	1.16221	1.49365	1.60216
46	1.8252	1.99466	1.49274
47	1.95268	1.28457	1.38602
48	1.24937	1.34727	0.594597
49	0.93604	3.74835	1.80267
50	0.775577	1.56972	0.835118
51	1.37453	1.59191	1.04583
52	0.440209	1.6867	1.21178
53	0.866673	1.86384	1.14379
54	1.17448	1.47839	1.36615
55	0.798904	2.10009	1.32066
56	0.829256	1.66946	1.38475
57	1.81675	2.08813	1.27149
58	0.940129	1.03639	1.34295
59	0.69588	1.7706	0.862182
60	0.773975	2.24856	1.32863
61	1.0141	1.27094	1.28413
62	0.996481	1.43071	0.761673
63	0.458904	1.6252	0.981284
64	1.67679	2.56591	1.44582
65	0.762666	1.53405	1.11442
66	2.28358	1.34029	1.69819
67	1.2422	1.77091	1.36765
68	1.23666	1.93073	1.01017
69	0.658349	1.9306	1.35488
70	1.16146	2.74466	0.799515
71	0.811208	1.76965	0.973922
72	1.76731	1.91117	1.16524
73	1.14321	1.2823	1.00994
74	1.71488	1.56201	0.931699
75	1.66669	1.2626	1.25143
76	0.95517	2.39719	1.04876
77	0.960365	1.96088	1.44841
78	1.13045	1.36082	0.654367
79	1.76197	1.61064	1.53798
80	1.48372	2.91809	1.37385
81	0.98619	2.51292	1.38101
82	1.12773	2.09611	0.935135
83	0.876893	2.18185	0.696747
84	1.60393	1.34033	1.18067
85	1.31489	3.29765	0.968952
86	0.810238	2.45469	1.46551
87	1.68887	1.54666	1.31445
88	1.46266	2.89465	1.27141
89	1.0475	1.71449	1.82839
90	1.17504	1.79334	1.18308
91	1.70619	1.50283	1.69971
92	2.28278	1.80906	1.07146
93	0.571182	1.96346	0.630259
94	2.05719	2.35785	0.696054
95	1.43864	1.71563	0.862861
96	1.22584	2.49153	0.971342
97	1.28933	2.10143	0.98839
98	1.03963	2.06773	0.974035
99	1.1971	2.35635	2.49134
100	1.31817	1.80299	1.55004
101	0.642581	2.09627	0.947409
102	2.17474	2.05439	1.676
103	0.919321	2.20573	1.84444
104	0.699063	2.17339	0.740915
105	1.24076	2.28536	1.54424
106	0.919101	2.17976
107	1.54832	1.45547
108	2.8194	1.39868
109	0.911485
110	1.34806
111	3.49024
112	1.01671
Fig. 7h	Data in blue numeric character and black numeric character are from the first and the second experiments, respectively.
PARD3 PM/Cytosol ratio
Cell #	GFP	PIP5KWT	PIP5KMT
1	2.6417	0.91848	0.473585
2	1.70167	1.32428	0.359588
3	1.35735	0.33708	0.424031
4	1.26643	0.968237	0.44882
5	1.54107	0.979358	0.631194
6	1.33248	2.01861	0.309806
7	2.4815	0.599659	0.436853
8	0.995438	1.2463	0.563986
9	0.845109	0.521588	0.283605
10	1.1393	1.02836	0.581167
11	0.884326	0.566136	0.270122
12	1.10512	1.01935	0.306473
13	0.610996	0.462693	0.554026
14	0.615477	0.804739	0.303337
15	0.471538	0.461292	0.4924
16	0.635682	0.510258	0.488655
17	0.377675	0.699226	0.743167
18	0.325888	0.749894	0.27475
19	0.581017	0.505891	0.724617
20	0.429362	0.641273	0.460459
21	0.479951	1.4255	0.980249
22	0.484093	0.983304	1.79198
23	0.389451	1.58431	1.10953
24	0.380896	0.892851	0.362098
25	0.570164	1.11482	0.490074
26	0.517014	1.62353	0.797475
27	1.19399	1.13578	0.984823
28	0.421726	1.03465	0.802574
29	0.487547	1.31992	0.897631
30	0.679154	1.38281	0.979174
31	0.402897	0.676372	0.833436
32	0.379644	0.910008	0.911082
33	0.502474	1.13904	1.76279
34	0.440717	1.23261	1.07475
35	0.620767	0.812919	1.01545
36	0.396216	1.22982	1.04834
37	0.356235	1.06706	1.03798
38	0.540555	1.79195	0.643837
39	0.392643	0.768633	0.912313
40	0.57861	1.14019	1.24126
41	0.453573	1.01603	1.06297
42	0.252084	1.32277	1.25657
43	0.375937	0.185434	0.277651
44	0.316769	0.808419	0.451604
45	0.598805	0.559725	0.367159
46	0.370684	1.70831	0.599792
47	0.114396	0.977702	0.452725
48	0.358873	1.21536	1.00486
49	0.216518	2.02384	0.680053
50	0.170657	1.39721	0.656821
51	0.175652	0.956747	0.820426
52	0.090729	0.819631	0.838925
53	0.41166	1.47689	2.13477
54	0.637385	0.911932	0.542894
55	0.310048	1.08344	0.427321
56	0.283882	0.974936	0.581886
57	0.340418	1.47708	0.234311
58	0.100547	1.87485	0.776172
59	0.34116	0.962212	0.459948
60	0.42298	1.72246	0.61336
61	0.399794	1.22695	0.886799
62	0.25766	1.24418	0.831695
63	0.395142	1.42039	0.433272
64	0.370561	1.05149	0.613026
65	0.422248	1.1876	0.185473
66	0.969676	0.962097	0.216324
67	0.910408	1.81934	0.264193
68	0.937276	1.4327	0.265221
69	0.274826	1.1439	0.276729
70	0.524803	1.20332	0.167353
71	0.41952	0.303661	0.200491
72	0.435378	0.668749	0.136774
73	1.53126	0.926228	0.294839
74	0.709012	0.947074	0.212182
75	0.34004	0.427554	0.301543
76	0.198977	0.717696	0.293406
77	0.691843	1.12917	0.303519
78	0.482616	1.20426	0.154162
79	0.225155	0.92865	0.207979
80	0.289826	1.0786	0.358035
81	0.340093	0.714656	0.389278
82	0.743756	0.708572	0.132602
83	1.20696	0.556133	0.465457
84	1.19079	0.144797	0.228878
85	0.353865	0.615309	0.090581
86	0.524564	2.1158	0.148673
87	0.139584	0.902322	0.147256
88	0.456025	0.785419	0.220082
89	1.20847	0.792365	0.130504
90	0.585397	0.792596	0.39283
91	0.315994	0.71507	0.161474
92	0.405378	0.84974	0.106636
93	0.554461	0.841758	0.712465
94	0.315229	0.646208	0.327055
95	0.387612	1.34909	0.283373
96	0.261038	1.10916	0.533161
97	0.322722	0.696184	0.34869
98	0.457098	0.66161	0.381114
99	0.588802	0.454494	0.630882
100	0.493982	0.773185	0.410383
101	0.352858	1.3106	0.490009
102	0.579992	1.492	0.428734
103	0.254756	0.856489	0.594591
104	0.525521	0.56437	0.338528
105	0.459229	0.872157	0.432814
106	0.347605	1.72537
107	0.621352	1.29059
108	0.62857	0.581993
109	0.82917
110	0.449621
Fig. 7i							Fig. 7i The replicate blot from the independent experiment
Fig. 7k	Data in blue numeric character and black numeric character are from the first and the second experiments, respectively.
N-cadherin PM/Cytosol ratio
Cell #	Vector	LynPARD3
1	0.613133	2.0787
2	1.08744	1.45426
3	0.659358	1.78722
4	0.368001	1.63171
5	0.557403	2.42454
6	1.44838	0.978655
7	0.919024	1.04268
8	0.838687	1.66825
9	1.18446	3.02534
10	0.622048	1.63989
11	0.28682	0.865768
12	2.21874	2.70941
13	0.791713	2.20946
14	0.309836	1.231
15	1.03624	1.34966
16	0.197975	2.15666
17	1.17471	1.53341
18	0.76983	1.38912
19	1.02785	1.81039
20	0.423702	2.93867
21	0.475707	2.89328
22	2.19761	2.34187
23	0.775025	2.2988
24	0.928996	2.43389
25	0.928551	2.81938
26	0.210748	2.91791
27	0.527728	1.52095
28	1.67366	1.63175
29	0.897805	3.55512
30	1.27405	3.57523
31	1.86603	2.028
32	1.48298	2.21008
33	1.08154	1.51356
34	0.48113	3.5257
35	0.352898	2.79551
36	1.04672	1.78747
37	1.12939	2.45235
38	0.864889	0.982285
39	0.514426	3.82216
40	1.08662	4.93248
41	0.53122	3.36394
42	0.655466	2.01764
43	0.683506	4.24639
44	0.735336	2.33403
45	0.75224	5.53496
46	0.897075	2.26053
47	1.55907	2.42871
48	1.03031	2.23751
49	0.678456	2.4723
50	1.57062	3.6429
51	0.445827	2.27864
52	0.940346	4.93613
53	0.772091	1.49437
54	1.90947	1.80354
55	0.786271	2.02483
56	1.17219	2.48553
57	1.01685	1.97352
58	3.34282	2.73382
59	0.591429	4.92237
60	0.62562	3.65123
61	1.19439	1.51553
62	0.37432	4.3769
63	1.68139	2.16392
64	0.758964	2.87031
65	1.09129	1.44652
66	1.54778	5.70454
67	1.33387	1.68342
68	1.17627	3.64149
69	0.382273	2.59811
70	0.696783	2.56889
71	0.379649	2.08838
72	1.10443	2.93531
73	0.317738	1.80138
74	0.169115	0.506947
75	0.721202	3.22429
76	1.56049	2.16772
77	0.4622	2.14039
78	0.960628	1.43306
79	0.880487	2.00091
80	1.96654	3.03581
81	1.19953	1.64405
82	0.6593	3.01469
83	0.324143	3.33534
84	0.488319	2.54408
85	1.10951	2.49054
86	0.472777	3.08513
87	0.751145	3.21068
88	1.03635	2.1785
89	1.59337	2.37664
90	0.628123	1.91091
91	0.691639	2.29414
92	0.647476	1.70374
93	1.16954	2.94493
94	0.866379	1.48561
95	1.84641	2.68828
96	1.38475	1.5026
97	0.916822	3.91939
98	1.16179	1.44141
99	1.19873	2.21865
100	1.11576	2.52949
101	1.66758	1.25133
102	0.49382	1.63083
103	1.87135	1.57925
104	2.53016	1.73942
105	1.69113	2.47598
106	1.22153
107	0.494681
Fig. 7l	Data in blue numeric character and black numeric character are from the first and the second experiments, respectively.
Cell area
Fields of view	Vector	LynPARD3
1	1950.83	1152.43
2	1452.5	1016.79
3	1705.12	1105.29
4	1861.4	1139.52
5	1764.74	982.838

## Sheet: Supplementary Fig. 1
Fig.S1c	Data in blue numeric character and black numeric character are from the first and the second experiments, respectively.
Cell #	HaCaT	HDF
1	0.877195	0.286885
2	1.05522	0.547286
3	0.739477	0.731083
4	1.51488	0.181621
5	1.23651	0.414526
6	1.46293	0.459842
7	1.01131	0.656403
8	1.30691	0.333524
9	0.503038	0.323341
10	0.491599	0.556595
11	0.504265	0.3898
12	0.450642	1.10662
13	0.460114	0.419713
14	0.495526	0.944108
15	0.486041	0.346778
16	0.547628	0.295357
17	2.09305	0.428987
18	0.759354	0.219505
19	0.807055	0.33482
20	0.534236	0.587058
21	0.93027	0.611556
22	1.23416	0.325648
23	0.766666	0.406562
24	0.899985	0.355353
25	0.709502	0.336648
26	0.68332	0.38776
27	1.45476	0.304775
28	1.47998	0.51529
29	2.8895	0.34748
30	1.07173	0.423952
31	1.64698	0.43861
32	1.15324	0.790887
33	1.05854	0.657173
34	0.684396	0.508277
35		0.441586
36		0.370289
Fig.S1e	Data in blue numeric character and black numeric character are from the first and the second experiments, respectively.
E-cadherin PM/Cytosol ratio				b-catenin PM/Cytosol ratio				Claudin-1 PM/Cytosol ratio				PARD3 PM/Cytosol ratio
Cell #	vehicle	TGFb1		Cell #	vehicle	TGFb1		Cell #	vehicle	TGFb1		Cell #	vehicle	TGFb1
1	4.37776	1.94173		1	2.87524	1.73647		1	13.4855	0.441126		1	6.97611	1.56048
2	3.37925	2.81762		2	3.15053	0.862256		2	8.89303	8.44648		2	2.78953	1.46316
3	9.0708	1.88729		3	2.7584	1.33009		3	6.75654	1.00963		3	4.19365	3.13536
4	3.65236	0.71317		4	5.28665	0.948352		4	3.89094	1.04529		4	5.97142	3.07831
5	2.44024	2.1643		5	6.04624	0.885859		5	4.30771	0.93329		5	3.81527	1.48283
6	3.26115	1.50573		6	4.55878	1.94484		6	3.70127	1.15198		6	2.09433	1.50748
7	6.14242	0.552366		7	3.52075	1.89857		7	5.53549	1.07795		7	4.86286	0.628278
8	3.41015	1.45604		8	6.39242	0.979404		8	4.368	0.573746		8	8.00179	4.16344
9	6.02973	1.85818		9	13.1021	1.64036		9	4.45769	3.61003		9	3.40265	2.31068
10	5.06344	1.49833		10	1.92093	1.81137		10	7.36271	1.19878		10	6.32633	1.2352
11	4.10232	1.10496		11	7.37665	1.05102		11	3.25011	2.42032		11	1.80876	1.86675
12	2.97624	4.63944		12	5.76576	0.978848		12	7.61542	1.74378		12	2.00015	1.86113
13	3.33422	1.05917		13	4.96712	1.01882		13	5.51774	1.13856		13	3.46447	0.722424
14	2.49541	1.25468		14	9.00635	1.13803		14	1.42175	0.913076		14	7.5445	0.677305
15	1.80775	1.04313		15	8.34334	1.86564		15	4.46581	1.4663		15	1.53207	1.99994
16	1.88741	1.72395		16	10.5215	0.713668		16	6.90507	2.32934		16	5.60486	1.43492
17	3.76832	1.64269		17	10.2809	1.52779		17	4.57031	1.88968		17	5.57236	1.31004
18	2.59965	1.95115		18	8.98403	1.27192		18	5.86622	2.31138		18	4.29201	1.04826
19	3.68591	1.03584		19	10.0908	1.30616		19	7.46322	1.51588		19	3.16079	1.73621
20	2.73831	0.627712		20	8.51295	1.23531		20	7.02948	1.52245		20	1.36515	1.10539
21	3.08215	2.13753		21	6.64662	1.44824		21	3.10775	1.20053		21	1.73186	1.48938
22	1.94553	1.04826		22	4.20859	1.51687		22	3.8039	3.01875		22	3.06609	1.73121
23	2.61574	1.06526		23	9.60021	1.74372		23	9.51569	1.40855		23	1.1751	1.57356
24	2.41788	0.823952		24	6.62423	4.50785		24	11.2502	2.72763		24	6.20658	0.668094
25	3.05432	0.772907		25	9.63141	1.86983		25	3.75493	2.04022		25	2.73701	1.38088
26	3.59648	2.98489		26	8.96045	2.06774		26	5.69591	2.03153		26	5.94865	1.15972
27	4.23558	0.892384		27	6.66197	3.15963		27	4.64803	1.90249		27	8.95676	1.07743
28	2.21894	1.56318		28	5.73703	2.01632		28	5.44947	1.42068		28	3.66096	1.42859
29	2.73485	1.64398		29	1.96007	1.39893		29	5.32567	2.60096		29	1.1059	1.18959
30	3.60099	1.50014		30	7.555	1.47092		30	15.3159	2.8369		30	0.587834	4.21942
31	1.89674	1.16426		31	6.90354	3.58979		31	9.72033	4.13891		31	6.78868	1.61847
32	4.95336	1.6515		32	6.03176	2.31045		32	6.79815	1.75472		32	3.84359	1.60102
33	6.96058	1.86872		33	6.61553	1.03882		33	5.24669	2.43235		33	2.58808	2.12013
34	3.12761	2.34286		34	5.84411	1.44868		34	5.01656	2.26074		34	3.4995	3.23011
35	5.10416	1.33406		35	3.70102	0.448714		35	13.7582	1.77563		35	2.24851	1.09217
36	3.52687	1.63648		36	6.19269	2.26526		36	6.82751	2.50415		36	10.6726	1.42059
37	3.09325	1.95335		37	7.77681	2.19606		37	2.49074	0.719128		37	3.89059	0.964515
38	4.44324	1.87637		38	5.12799	1.26687		38	3.12689	1.269		38	5.83501	11.4575
39	5.27178	2.31154		39	8.83189	2.97312		39	12.3578	0.899659		39	2.2225	1.77999
40	3.11733	0.793033		40	7.09251	1.00069		40	14.9805	2.27279		40	6.07039	4.3469
41	3.16923	1.39041		41	10.7758	1.62477		41	4.78396	1.10978		41	2.97944	0.405903
42	5.69036	2.56549		42	6.40134	0.382259		42	5.93161	6.39809		42	1.77169	0.635542
43	5.08554	2.32311		43	6.73879	1.32199		43	14.5761	1.81561		43	1.20682	6.97683
44	3.16259	1.86115		44	5.84755	2.40443		44	13.6284	1.89686		44	5.51674	2.2373
45	3.33218	2.36082		45	4.95513	2.04523		45	15.5275	4.3248		45	3.65979	1.50858
46	3.50034	2.50725		46	4.75217	2.51047		46	4.98688	0.809637		46	6.66773	1.29142
47	3.55908	2.00705		47	2.8237	1.69744		47	11.2463	0.898708		47	1.39402	0.707054
48	3.24917	1.37396		48	4.45917	2.12094		48	6.22398	0.377554		48	5.62789	3.68716
49	2.82588	2.9507		49	5.04716	2.45409		49	8.69793	2.96715		49	11.1544	0.331788
50	6.91061	0.835703		50	4.65007	1.88194		50	11.3169	0.888257		50	1.92396	1.06101
51	3.00619	1.22178		51	3.91525	0.631801		51	1.95935	1.19818		51	1.1329	0.52462
52	8.44451	2.40252		52	4.48706	1.78723		52	5.58624	2.07483		52	15.9299	1.43153
53	2.22407	3.72577		53	4.74697	1.59624		53	6.65843	0.514383		53	3.16768	0.54782
54	2.4154	0.819842		54	3.17244	2.20138		54	5.83635	1.76386		54	6.53385	1.13914
55	4.61795	0.709453		55	3.24096	0.762907		55	8.52592	2.40285		55	6.23474	1.16097
56	1.98098	3.28677		56	10.5404	1.63862		56	2.68666	3.83851		56	2.07754	0.800994
57	2.75029	2.32585		57	7.83496	2.44753		57	2.08207	2.4972		57	5.83148	1.14092
58	1.80489	1.44721		58	3.01014	1.62735		58	5.35604	1.03374		58	7.92309	0.378868
59	2.4172	2.03857		59	7.2573	0.939344		59	3.30765	2.07733		59	4.64015	1.24311
60	2.44761	0.759547		60	17.8087	1.0642		60	6.75094	1.59973		60	2.52863	0.952811
61	1.47933	1.85723		61	7.21555	1.92337		61	2.77591	1.92476		61	3.23639	0.916248
62	2.38215	1.41515		62	3.20229	2.21776		62	4.58781	1.14087		62	9.00391	1.53638
63	3.00792	1.35367		63	3.39946	1.37455		63	6.01659	2.68513		63	9.54466	2.15061
64	2.73768	1.43165		64	6.18197	2.28725		64	2.60685	1.51775		64	5.81375	0.867207
65	3.82063	1.24897		65	17.4644	1.49272		65	5.66575	2.70365		65	13.2587	0.707741
66	3.66882	0.871843		66	6.83823	1.17526		66	2.65811	1.30359		66	5.87668	0.97553
67	2.07773	1.71986		67	21.8786	0.76378		67	5.16373	1.13634		67	3.70249	0.914905
68	3.87136	1.88178		68	9.24214	1.24264		68	3.72893	2.37596		68	3.61709	0.833128
69	2.04852	1.3142		69	21.717	1.5849		69	14.0126	0.962144		69	6.81547	1.14434
70	3.10272	1.73738		70	7.30519	1.03822		70	8.00835	1.37034		70	4.97441	0.460229
71	2.57747	1.50252		71	9.01889	1.36858		71	7.23062	1.32792		71	8.8303	1.5452
72	3.63944	1.0953		72	4.20196	1.85194		72	15.0111	0.472761		72	7.31909	2.60013
73	1.57555	1.46104		73	2.93146	2.1147		73	4.53149	3.17968		73	11.2805	0.49522
74	6.17734	0.765026		74	19.1382	1.24003		74	8.91504	4.73118		74	2.728	1.39648
75	3.37444	0.905		75	9.27085	2.21017		75	7.44381	1.7327		75	1.1614	0.810651
76	2.59225	1.83293		76	4.44223	1.45501		76	8.05648	1.1267		76	2.17301	1.60847
77	3.16357	1.27876		77	3.30203	1.73691		77	7.03915	2.2586		77	5.12438	1.48796
78	3.15012	1.23329		78	10.2225	0.975214		78	8.28541	1.20605		78	10.349	1.94109
79	3.50161	1.35048		79	3.58573	1.61406		79	8.8568	2.8115		79	1.6436	1.97764
80	3.34117	1.59225		80	11.577	1.25709		80	4.32148	1.70235		80	4.99726	0.657224
81	2.37471	1.47123		81	3.71221	2.07085		81	7.91733	2.40055		81	5.1035	0.73642
82	2.91771	2.14471		82	16.8886	2.16161		82	4.61924	2.43971		82	4.61625	0.351584
83	2.18591	1.19116		83	12.1631	0.867062		83	1.37023	1.42348		83	8.86451	1.97369
84	3.42676	1.27225		84	14.9144	1.41177		84	11.3192	2.8696		84	5.02585	2.50469
85	2.87885	1.05221		85	2.21927	1.53405		85	3.26373	1.07436		85	10.035	5.8016
86	4.51012	0.980274		86	18.9459	1.52801		86	5.21004	1.98819		86	6.28743	1.64024
87	5.14872	1.33266		87	7.38159	1.81784		87	3.41051	2.89876		87	3.7638	1.43081
88	3.1387	1.11861		88	7.23443	2.27658		88	6.85552	3.32948		88	9.21628	0.720575
89	2.79511	0.636514		89	7.79524	0.54976		89	11.454	1.33552		89	4.01635	1.43858
90	2.44911	0.854393		90	16.8844	1.49362		90	5.60285	0.749159		90	4.11295	2.14341
91	3.49014	1.87414		91	8.00866	1.27323		91	7.66576	0.418798		91	5.13403	3.89631
92	4.60692	2.02398		92	10.912	1.69456		92	19.5301	3.26252		92	6.59012	0.540272
93	2.52112	1.5211		93	10.0115	1.6671		93	5.48174	2.29913		93	5.17066	0.642707
94	4.70781	1.01291		94	5.783	1.36193		94	6.53372	2.2685		94	2.3013	1.30217
95	3.55302	0.852016		95	10.4991	1.29179		95	6.63611	1.01504		95	7.58718	2.66662
96	2.42335	1.3225		96	15.3214	2.03584		96	7.4236	0.813436		96	2.70135	9.91513
97	1.66282	0.679132		97	7.32392	0.824271		97	4.98938	1.23538		97	9.82442	1.69553
98	4.41537	0.792833		98	9.48371	1.57048		98	9.97889	1.10607		98	6.88626	0.798622
99	3.70737	0.787319		99	7.41328	2.03843		99	13.8764	2.51601		99	2.40155	0.88209
100	1.37631	0.823797		100	3.72755	2.39427		100	6.60959	3.03538		100	12.5626	0.548565
101	2.91845	1.18401		101	3.64006	1.37004		101	4.34722	1.24816		101	4.8984	1.63731
102	4.31372			102	6.38086	0.818794		102	14.2811	1.46099		102	18.1796	0.629443
103	2.25174			103	6.06498	3.25235		103	2.61177	4.02944		103	4.25652	1.41992
104	2.42431			104	23.2397	1.45443		104	18.5095	2.3158		104	1.64153	0.902208
105	2.60669			105		0.841235		105	4.18763	1.22384		105	1.04243	1.45575
106	7.9566			106		2.26513		106	9.49024	1.54869		106	3.29516	1.35141
107	2.0483							107	1.58112	1.66064		107		1.7961
108	4.24258							108	6.38284			108		1.23381
109	3.98941							109	2.15869			109		1.23449
110	2.85382											110		1.19639
111	4.53008											111		1.01531
112	2.96487											112		0.844048
113	3.81304											113		1.09944
114	4.06822											114		1.01416
115	2.83806
116	4.03601
117	3.31702
118	2.6358
119	3.997
120	2.57703
121	4.72186
122	2.27583
123	2.92155
124	4.29596
125	2.77141
126	2.43013
127	2.97636
128	2.85983
129	5.10081
130	4.0763
131	4.09312
132	4.86664
133	3.6064
134	2.47893
135	5.97065
136	4.38145
137	2.48435
138	4.1697
139	3.52812
140	2.9755
141	10.137
142	5.42054
143	5.80073
144	2.70755
145	3.18392
Fig.S1g	Data in blue numeric character and black numeric character are from the first and the second experiments, respectively.
E-cadherin PM/Cytosol ratio					b-catenin PM/Cytosol ratio					Claudin-1 PM/Cytosol ratio					PARD3 PM/Cytosol ratio
Cell #	Control	SNAI1	SNAI2		Cell #	Control	SNAI1	SNAI2		Cell #	Control	SNAI1	SNAI2		Cell #	Control	SNAI1	SNAI2
1	1.89161	0.422276	0.831724		1	4.07993	2.97996	2.23745		1	0.720666	2.20764	0.779188		1	1.24003	1.94635	0.66404
2	2.19953	1.1436	1.07624		2	2.9905	1.78249	2.95268		2	1.91723	2.3496	2.18568		2	2.69995	1.88519	1.88288
3	2.27449	0.900625	1.05197		3	3.18073	2.66522	2.89027		3	3.40227	2.13208	1.23988		3	1.37278	2.00538	7.61287
4	4.01509	2.28691	1.32682		4	2.58149	1.77841	1.33783		4	0.941188	3.96751	1.55024		4	1.42916	3.61953	0.874347
5	2.92884	4.31425	1.29331		5	4.26219	1.67578	2.14392		5	1.43765	2.28879	2.10817		5	1.10399	2.02868	1.13737
6	4.43859	0.68985	3.69748		6	3.14804	2.23128	1.25803		6	1.94592	7.95544	9.48273		6	1.79401	6.10667	1.70697
7	7.64466	0.584245	2.43344		7	5.0325	1.16203	1.90249		7	2.93202	1.62558	0.864419		7	1.82258	1.77832	8.99611
8	1.53251	0.438663	1.26069		8	4.45514	1.87584	1.4151		8	0.613936	1.62486	2.62402		8	2.4413	1.16307	0.644097
9	3.85625	4.05026	3.17818		9	3.40367	1.95719	1.5282		9	0.365297	1.65051	4.91322		9	3.46319	1.83979	2.53879
10	4.44164	0.561227	2.32256		10	6.58818	2.66845	1.30167		10	0.96945	1.09077	2.01713		10	1.73415	0.926283	2.49253
11	2.95651	1.27863	1.12001		11	6.77158	2.91009	1.53728		11	0.51795	1.06024	0.720341		11	1.03239	0.824814	2.06837
12	4.39927	0.218338	0.378328		12	4.56082	1.86959	1.62308		12	0.340583	2.39861	1.16382		12	1.4486	1.51118	0.630634
13	4.88319	1.30244	2.41775		13	1.59528	0.96436	1.45479		13	0.810887	0.917506	1.6781		13	4.05846	0.819883	0.697709
14	1.27036	0.32219	0.758511		14	4.42994	3.34373	4.24057		14	1.56084	1.50083	0.640639		14	2.96834	1.00133	1.60277
15	2.79544	2.25095	0.688697		15	5.62799	2.27382	1.9873		15	2.36099	1.12889	1.94945		15	1.99325	0.737413	0.598252
16	2.18723	0.867008	2.5882		16	3.24013	0.823793	2.1131		16	1.1309	1.14381	1.38988		16	2.40573	1.49618	1.75989
17	3.92067	0.616529	1.78847		17	2.58297	1.99168	2.80048		17	1.00722	3.79165	0.911138		17	2.23345	3.34727	1.18793
18	1.88279	0.315761	1.74504		18	7.58716	1.07675	3.21215		18	1.10576	2.51385	1.53757		18	2.37805	2.63381	1.19142
19	3.00903	0.914531	0.856382		19	8.57495	2.33254	2.38699		19	1.28018	6.90741	1.01888		19	2.06035	7.46826	1.24068
20	2.08366	1.26211	0.435505		20	4.77127	1.61188	2.37092		20	0.843552	4.37883	2.16281		20	3.16199	4.8139	0.738934
21	5.24437	1.89457	0.720733		21	2.82751	1.59541	1.19085		21	0.834964	3.94746	1.58542		21	4.74022	3.69866	2.19311
22	1.93677	1.9116	0.906459		22	3.80454	2.2382	1.47259		22	0.39735	2.52911	6.10657		22	1.89183	2.58809	0.95647
23	3.61944	1.02429	0.950391		23	8.32421	1.26466	3.11981		23	0.907346	3.28858	8.02686		23	2.84054	3.02598	5.01198
24	4.07624	0.373025	0.625785		24	2.46737	2.68911	2.33542		24	1.29964	1.74758	1.81637		24	2.97967	1.3707	8.64016
25	2.8601	0.26238	0.960815		25	4.29772	1.51744	6.15053		25	1.27641	1.71143	4.50122		25	2.21067	1.7459	1.58157
26	4.49645	0.28601	0.475126		26	4.86016	1.69797	2.33083		26	1.24914	2.13264	2.15951		26	1.95661	2.48022	3.69721
27	5.13143	0.573236	0.690709		27	3.83766	1.88764	3.7279		27	0.949137	2.47919	3.10071		27	1.82218	2.81889	1.94165
28	3.0858	2.19696	0.712531		28	2.87474	0.980107	1.92812		28	7.18083	1.16839	3.46141		28	6.113	1.15268	2.83679
29	2.02043	1.64427	0.680598		29	3.51959	2.48506	1.10588		29	3.12319	2.65426	8.05673		29	2.99878	2.51762	2.98006
30	2.28714	2.64502	0.79348		30	5.41719	1.28491	1.39848		30	8.88366	2.13266	9.49499		30	7.69765	1.85308	6.92909
31	3.78123	0.487331	1.30286		31	8.5645	2.15193	3.39727		31	8.75763	1.62881	1.47038		31	7.45569	1.44905	9.01817
32	5.07742	1.72627	0.492186		32	5.76894	1.73024	0.765575		32	5.55673	2.56368	2.30492		32	5.12787	2.8934	1.28708
33	4.56736	0.860355	3.02848		33	6.0745	1.69639	1.36277		33	1.80371	2.43344	1.20787		33	1.82188	2.60423	1.7394
34	4.93564	0.500027	0.680238		34	6.98194	1.00751	1.59685		34	5.73938	2.07776	1.97312		34	5.4249	1.89255	1.0571
35	2.70466	0.646732	1.88878		35	2.95317	1.80538	1.73522		35	4.68527	1.52026	9.66513		35	3.7056	1.49242	1.86028
36	5.36681	0.847525	0.714406		36	5.22757	1.58892	1.8543		36	4.46937	3.21129	2.27081		36	3.76175	2.96859	9.82647
37	4.72927	1.24178	2.78608		37	3.29895	3.59937	2.6721		37	3.91221	2.39736	2.41669		37	3.44726	2.28188	1.80337
38	4.87037	1.25391	0.713006		38	5.00827	1.19195	1.5005		38	3.99143	0.897604	4.21077		38	3.88093	0.876342	1.80713
39	4.61258	1.15643	1.0674		39	6.40596	1.26497	2.38026		39	4.16705	1.4119	1.69617		39	3.61494	1.52815	3.72052
40	3.0592	1.24526	1.20412		40	5.67447	1.50874	2.23857		40	4.39659	0.968932	1.58446		40	3.9803	1.08268	1.57612
41	2.94527	0.859251	2.11545		41	7.0644	1.65262	3.05566		41	4.80791	2.44927	0.756237		41	4.22417	2.35617	1.45123
42	2.94806	0.564777	1.01901		42	1.6924	0.812028	3.16011		42	4.23049	1.7596	3.94392		42	3.24421	1.88964	0.666289
43	3.3014	2.55244	3.13029		43	3.91364	2.54498	3.61085		43	7.2227	3.159	1.69962		43	6.56837	3.5516	3.75955
44	1.54261	1.9974	1.9912		44	4.96622	2.26624	1.06675		44	2.28222	2.64434	1.24147		44	2.18708	3.1535	1.48719
45	1.69803	0.429167	0.715162		45	4.50416	1.68063	0.961748		45	5.91229	6.8466	2.988		45	5.0526	7.07755	1.18532
46	1.82593	1.11661	0.524264		46	3.23686	1.86227	2.37033		46	5.67232	3.64371	1.07397		46	5.53031	3.9637	2.60058
47	2.38137	0.282098	1.12429		47	6.51846	2.14951	1.68942		47	8.21095	2.18428	8.08683		47	7.16399	2.13131	1.06564
48	3.05312	0.962419	0.865736		48	3.48368	4.31815	0.999216		48	3.95768	1.44272	2.85209		48	3.52617	1.59962	5.52766
49	3.19902	2.6203	2.0707		49	3.78822	2.0822	0.936723		49	1.00228	5.48444	4.59501		49	0.976607	5.61969	2.46321
50	1.72283	0.854538	0.531035		50	7.7149	1.5889	2.92943		50	3.23809	1.37186	4.19451		50	2.25305	1.42173	4.63703
51	6.53325	1.3629	2.48297		51	1.9822	2.00888	1.30441		51	7.248	2.90686	3.97366		51	4.17274	2.42438	4.01297
52	1.71243	1.08339	0.793232		52	4.35402	1.17847	2.32076		52	3.34079	1.13217	4.44189		52	2.23096	1.04327	3.81931
53	5.23512	0.367796	1.29354		53	2.11969	1.54993	3.60178		53	2.39059	2.33445	2.46491		53	1.79529	2.07742	3.51672
54	3.28145	2.51823	0.429068		54	4.07859	3.26453	2.67357		54	6.40444	1.61414	4.56281		54	4.46864	1.53465	2.12229
55	2.19285	1.1698	0.780701		55	2.81638	3.89175	2.20565		55	2.93629	1.02977	2.69229		55	2.5606	1.09196	3.82796
56	4.92917	0.752139	1.04882		56	3.82748	1.75982	2.41134		56	3.99246	1.85713	2.20544		56	3.28462	1.80874	2.73751
57	2.61753	0.898838	0.386536		57	6.89752	3.62216	1.82858		57	4.82396	1.90933	3.04073		57	2.66793	1.84895	2.06831
58	4.25201	0.443034	0.714372		58	4.18246	1.38067	1.7903		58	3.2914	1.84397	11.6196		58	2.59061	1.78265	2.72866
59	2.44997	2.07947	1.46893		59	6.6208	1.24043	2.90718		59	4.5212	0.532399	3.03075		59	3.15721	0.509353	11.5639
60	3.75549	1.41632	0.687177		60	8.59203	3.10597	1.24486		60	4.90692	2.93792	2.25665		60	3.48923	2.85088	2.61918
61	2.64079	0.469686	0.764672		61	5.08277	3.61307	2.99903		61	5.22405	2.61303	1.12601		61	3.60709	2.53271	12.544
62	2.81119	1.07587	1.33659		62	6.73791	1.66867	1.42381		62	7.21474	3.92564	0.997827		62	4.56169	4.09518	2.07564
63	1.92559	1.37692	0.489825		63	3.46008	4.40467	2.1885		63	5.78663	1.62006	3.04835		63	3.94068	1.47904	1.08427
64	2.76533	2.57794	1.65413		64	4.17609	3.53696	2.38889		64	3.78182	1.74261	5.13229		64	2.5274	1.69067	1.04902
65	4.20407	1.42512	0.40877		65	3.58188	2.80451	2.18742		65	10.3726	3.29855	2.97937		65	7.12942	3.58132	2.94606
66	1.96388	1.09225	1.05118		66	3.84444	1.76181	1.85582		66	10.772	2.36091	7.46183		66	7.29227	2.47326	5.01172
67	4.93355	1.17727	0.936135		67	5.09754	2.62091	1.88018		67	6.82318	2.36605	2.36975		67	4.2255	2.33821	2.70261
68	5.15937	1.09987	2.38389		68	4.79066	3.02089	1.97066		68	3.65782	3.7231	4.05743		68	2.13676	4.00776	8.1952
69	2.3675	0.128978	1.10631		69	5.76049	2.98919	1.99795		69	5.73049	1.45017	10.9486		69	4.0958	1.47615	2.52226
70	2.43901	1.54553	3.61652		70	5.27596	1.83655	1.71955		70	14.3309	1.32955	2.42295		70	6.71411	1.25214	3.36391
71	1.37896	3.78762	1.528		71	5.40747	3.76664	1.77651		71	3.58532	1.15378	1.54024		71	2.87372	1.19426	7.87739
72	4.51045	0.537855	0.727074		72	2.36641	3.07244	1.33118		72	5.63238	2.11017	2.42323		72	3.8426	2.08645	2.20255
73	3.31541	2.07831	2.17704		73	6.93673	2.30776	2.04341		73	2.75302	2.44155	1.84311		73	2.475	2.52383	1.46155
74	3.28771	0.713983	0.797056		74	2.76317	0.973415	1.77894		74	1.77442	4.21824	1.04635		74	1.93773	4.37251	2.07037
75	7.49028	1.56975	0.730485		75	3.15234	2.60015	1.43049		75	7.86441	1.26115	1.77802		75	8.09042	1.14904	1.75475
76	4.25162	1.39442	1.28042		76	4.36618	1.56793	1.95716		76	13.7302	2.03723	3.23718		76	12.4344	2.17053	1.13626
77	2.68065	1.50524	0.904489		77	6.93275	2.16196	3.71321		77	3.07147	5.68566	1.05742		77	3.33403	5.96547	1.54221
78	1.28713	0.220003	0.588604		78	6.58793	4.28455	1.74291		78	4.91569	6.13123	3.6566		78	4.98305	6.23227	3.45568
79	2.86611	1.01218	1.3428		79	5.55278	2.69052	1.51031		79	6.76929	3.80984	1.18327		79	5.84275	3.59586	1.09771
80	2.31165	7.38604	0.577215		80	4.48652	1.01762	1.48934		80	8.95837	1.85757	3.08123		80	9.23575	1.68306	2.94539
81	5.52662	0.22316	0.854478		81	6.41039	2.87443	1.74046		81	8.49766	3.02201	8.93144		81	8.60429	2.96105	1.19539
82	2.43651	0.876169	1.45018		82	3.08459	2.01493	2.08371		82	8.92791	1.90136	2.05046		82	9.31639	1.79222	2.64964
83	5.78311	2.16899	0.493192		83	5.34268	1.2006	1.38402		83	6.222	1.71845	4.39024		83	4.64551	1.7066	7.51864
84	3.21071	1.32058	1.46552		84	3.03597	1.50327	1.26772		84	8.33805	0.911177	0.782607		84	8.43669	1.05344	1.88214
85	5.87075	0.124802	0.637794		85	3.08351	2.42914	1.32602		85	7.07812	0.98244	2.97927		85	6.06074	0.952104	4.13642
86	3.98277	1.05553	0.45869		86	5.02554	1.13981	2.55138		86	6.06049	1.03047	1.71687		86	19.1107	1.10865	0.761395
87	2.42097	1.62859	3.69895		87	3.18958	1.21434	2.76588		87	10.2346	1.17509	5.013		87	5.93655	1.16112	2.5947
88	6.0823	1.86782	0.57214		88	5.91352	2.09913	2.64807		88	5.03078	4.63437	2.85957		88	9.70757	5.09131	1.66247
89	2.29369	1.43236	0.607096		89	5.3177	3.89164	2.81961		89	4.84101	7.09977	4.09389		89	13.5386	7.42029	4.44889
90	2.64202	2.6038	1.49881		90	5.49597	3.44993	2.11845		90	3.10049	5.53066	3.93534		90	5.2974	5.90042	2.77583
91	2.5844	1.57014	0.645154		91	2.72412	1.31649	1.57896		91	4.83257	1.405	1.86037		91	6.04646	1.3445	3.88303
92	6.06773	0.447834	0.960618		92	2.88616	1.91649	2.21316		92	4.45415	1.71779	1.21465		92	3.3983	1.64492	4.17067
93	4.86703	1.37472	0.795536		93	6.95919	1.39037	2.56719		93	6.48001	2.39869	3.9683		93	5.33002	2.24355	1.87947
94	2.87814	0.596152	0.89519		94	6.47287	1.9322	3.34703		94	4.55481	2.04031	3.31198		94	5.10872	1.8035	1.20386
95	3.60637	3.14808	0.823821		95	6.56006	1.20478	2.04294		95	7.18821	2.21207	2.29154		95	8.89268	2.14814	3.51909
96	4.24921	2.79021	0.977231		96	2.99013	4.03208	3.61497		96	10.88	3.14058	3.21754		96	4.76013	3.04661	2.4138
97	4.38859	2.2636	0.517794		97	4.04223	2.06972	2.27922		97	5.81627	1.31837	5.22822		97	9.47342	1.1958	2.00172
98	1.84839	1.37043	0.565629		98	3.81366	1.59896	3.80543		98	3.43656	4.3158	2.72784		98	11.0283	3.98962	3.45121
99	2.97234	1.34522	1.13219		99	5.52586	2.34444	2.27782		99	9.59956	3.40828	5.13992		99	6.42295	3.83065	5.32604
100	3.07957	0.154091	0.852852		100	4.39494	2.08059	2.49451		100	6.54536	6.03281	7.60719		100	3.41471	5.08001	2.31984
101	2.15716	0.875902	0.700829		101	5.26663	2.00693	1.68493		101	6.0746	4.32825	2.55071		101	10.2507	3.69789	5.14776
102	1.43095	0.372069	1.09828		102	6.65313	1.14076	1.17523		102	12.5523	1.11164	0.954873		102	7.71577	1.06998	5.18873
103	3.61304	1.50803	1.13063		103	5.6342	1.19734	3.15415		103	14.1761	1.89744	1.14221		103	6.3475	1.87447	2.21731
104	4.2348	2.65151	1.94453		104	2.90349	1.11907	2.13893		104	8.05161		0.953177		104	12.8521		0.821667
105		1.57584	0.96387		105	2.62321	2.65328	3.26524		105	6.75832		1.42478		105	15.3965		0.968342
106		0.749106			106	5.88105	2.08893			106	8.1103		1.94631		106	9.13237		1.14378
					107	2.9806				107			1.33466		107	7.65206		1.25947
					108	4.11427				108			2.73416		108	9.23673		1.5218
					109	3.31061				109			1.66472		109			1.06413
					110	1.98956				110			1.7854		110			1.9819
					111	2.30126				111			2.06832		111			1.61327
					112	4.72955				112			2.16805		112			1.34466
					113	1.69638				113			1.31942		113			1.50456
					114	4.21063				114			4.98338		114			2.0257
					115	3.13233				115			3.5749		115			1.44402
					116	2.97694				116			2.50964		116			4.65731
					117	4.26078				117			5.67186		117			3.75215
					118	6.52676									118			2.21107
					119	4.34286									119			4.78917
					120	3.14766
					121	7.74766
					122	4.99283
					123	2.89341
					124	3.36675
					125	7.32878
					126	4.86193
					127	7.37185
					128	3.37148
					129	7.26341
					130	4.92585
					131	1.87679
					132	3.57166
					133	5.69705
					134	3.0106
Fig, S1h
raw data	1000000 cells					pmol / 1000000 cells
PI	HaCaT					PI	HaCaT
33:1-d7	7.08819e+08	5.44228e+08	3.39736e+08	4.64915e+08		33:1-d7	20	20	20	20
32:0	3.14208e+08	3.10042e+08	2.44798e+08	2.75492e+08		32:0	8.86567	11.3938	14.4111	11.8513
32:1	1.52355e+09	1.54849e+09	9.83719e+08	1.3736e+09		32:1	42.9884	56.9059	57.9108	59.0903
32:2	1.5237e+08	1.40848e+08	6.94284e+07	9.40718e+07		32:2	4.29927	5.17605	4.0872	4.04684
34:0	3.96456e+08	3.27258e+08	2.22945e+08	2.95019e+08		34:0	11.1864	12.0265	13.1246	12.6913
34:1	1.02552e+10	9.83206e+09	7.49654e+09	9.16405e+09		34:1	289.36	361.321	441.316	394.224
34:2	6.04509e+09	6.19866e+09	3.38004e+09	5.14404e+09		34:2	170.568	227.796	198.98	221.289
36:0	9.13191e+07	1.02649e+08	3.68291e+07	9.38433e+07		36:0	2.57665	3.77227	2.1681	4.037
36:1	1.48993e+10	1.55484e+10	1.04581e+10	1.49311e+10		36:1	420.396	571.393	615.66	642.316
36:2	1.2741e+10	1.26043e+10	9.00192e+09	1.15906e+10		36:2	359.501	463.198	529.937	498.612
36:3	1.67798e+09	1.62244e+09	1.11911e+09	1.53982e+09		36:3	47.3458	59.6237	65.8809	66.2409
36:4	1.06302e+09	9.89875e+08	6.6687e+08	8.60704e+08		36:4	29.9942	36.3772	39.2581	37.0263
36:5	7.06975e+07	5.56647e+07	2.56937e+07	4.19539e+07		36:5	1.9948	2.04564	1.51257	1.8048
38:0	0	0	0	0		38:0	0	0	0	0
38:1	9.65317e+08	1.04896e+09	5.12804e+08	8.92754e+08		38:1	27.2373	38.5485	30.1884	38.405
38:2	2.16127e+09	2.19257e+09	1.78852e+09	2.69119e+09		38:2	60.9824	80.5752	105.289	115.771
38:3	5.04897e+09	4.64598e+09	3.22389e+09	4.82739e+09		38:3	142.462	170.737	189.788	207.667
38:4	1.0432e+10	1.00455e+10	7.44875e+09	9.833e+09		38:4	294.349	369.166	438.502	423.002
38:5	4.41743e+09	4.52767e+09	2.51433e+09	3.99592e+09		38:5	124.642	166.389	148.017	171.899
38:6	2.70928e+08	2.61424e+08	1.33457e+08	2.28957e+08		38:6	7.64449	9.60716	7.85652	9.8494
38:7	1.07511e+07	6.01285e+06	6.77844e+06	5.03242e+06		38:7	0.303353	0.220968	0.399042	0.216488
40:0	6.05241e+06	2.565e+06	609876	2.86091e+06		40:0	0.170774	0.0942618	0.035903	0.123072
40:1	1.83897e+08	1.64839e+08	8.43863e+07	1.46664e+08		40:1	5.18881	6.05772	4.96776	6.30927
40:2	3.09105e+08	3.25472e+08	1.50584e+08	2.87834e+08		40:2	8.72167	11.9608	8.86477	12.3822
40:3	4.34845e+08	3.81257e+08	2.35167e+08	3.61916e+08		40:3	12.2695	14.0109	13.8441	15.5691
40:4	1.68246e+09	1.81494e+09	1.14263e+09	1.7676e+09		40:4	47.4723	66.6977	67.2659	76.0397
40:5	1.51476e+09	1.46927e+09	1.06677e+09	1.48622e+09		40:5	42.7405	53.9946	62.8002	63.9353
40:6	3.8895e+08	4.65975e+08	3.30228e+08	4.3891e+08		40:6	10.9746	17.1242	19.4403	18.8813
40:7	1.51782e+08	1.76761e+08	1.36462e+08	1.96678e+08		40:7	4.28266	6.49586	8.03343	8.46082
42:0	2.78872e+06	0	0	1.84004e+06		42:0	0.0786862	0	0	0.0791558
42:1	7.75918e+07	6.83929e+07	3.6639e+07	4.69419e+07		42:1	2.18933	2.51339	2.15691	2.01937
42:2	9.89803e+07	1.05084e+08	4.68217e+07	9.4403e+07		42:2	2.79282	3.86177	2.75636	4.06108
42:6	2.01947e+07	1.80546e+07	1.18002e+07	3.31256e+07		42:6	0.569812	0.663495	0.694666	1.42502
42:7	6.82666e+06	1.30599e+07	9.72566e+06	1.62925e+07		42:7	0.192621	0.479942	0.572543	0.700881
44:0	0	0	0	0		44:0	0	0	0	0
44:1	1.48065e+07	1.59491e+07	3.32151e+06	5.89251e+06		44:1	0.417779	0.586117	0.195535	0.253487
44:2	1.80192e+07	2.0826e+07	5.64925e+06	2.43772e+07		44:2	0.508428	0.765339	0.332567	1.04867
44:6	2.26057e+06	2.70704e+06	490253	0		44:6	0.0637841	0.0994816	0.0288608	0
44:7	2.5493e+06	2.06412e+06	0	3.28309e+06		44:7	0.071931	0.0758548	0	0.141234
44:12	0	0	0	0		44:12	0	0	0	0
total	7.81616e+10	7.76003e+10	5.29355e+10	7.32584e+10		total	2205.4	2851.75	3116.28	3151.47
raw data	1000000 cells					pmol / 1000000 cells
PI	HaCaT + TGFb1					PI	HaCaT + TGFb1
33:1-d7	6.61084e+08	6.56752e+08	6.28554e+08			33:1-d7	20	20	20
32:0	1.21796e+08	1.42263e+08	1.49414e+08			32:0	3.68473	4.33232	4.75423
32:1	1.055e+09	1.24109e+09	1.19504e+09			32:1	31.9173	37.7949	38.025
32:2	1.12279e+08	1.31295e+08	1.11917e+08			32:2	3.3968	3.99831	3.56108
34:0	1.329e+08	1.60943e+08	1.54981e+08			34:0	4.02066	4.90117	4.93135
34:1	7.04898e+09	7.50206e+09	7.5165e+09			34:1	213.255	228.46	239.168
34:2	4.86354e+09	5.09697e+09	4.91275e+09			34:2	147.138	155.218	156.319
36:0	3.79968e+07	7.7916e+07	4.72886e+07			36:0	1.14953	2.37277	1.50468
36:1	1.07954e+10	1.12091e+10	1.21726e+10			36:1	326.596	341.35	387.32
36:2	1.04128e+10	1.08041e+10	1.01443e+10			36:2	315.02	329.017	322.783
36:3	1.47083e+09	1.76273e+09	1.62249e+09			36:3	44.4974	53.6802	51.6261
36:4	1.35141e+09	1.39072e+09	1.28722e+09			36:4	40.8846	42.3515	40.9582
36:5	4.54791e+07	4.89692e+07	5.28496e+07			36:5	1.37589	1.49125	1.68162
38:0	0	0	0			38:0	0	0	0
38:1	5.57372e+08	6.20727e+08	5.9056e+08			38:1	16.8623	18.9029	18.7911
38:2	1.93277e+09	2.12316e+09	1.95211e+09			38:2	58.4728	64.6563	62.1143
38:3	5.03984e+09	5.41921e+09	5.48242e+09			38:3	152.472	165.031	174.446
38:4	1.35611e+10	1.3126e+10	1.46348e+10			38:4	410.269	399.725	465.666
38:5	5.10235e+09	5.16595e+09	4.88704e+09			38:5	154.363	157.318	155.501
38:6	3.15596e+08	3.24e+08	3.26019e+08			38:6	9.54784	9.86674	10.3736
38:7	6.38863e+06	7.33577e+06	7.11299e+06			38:7	0.193277	0.223395	0.226329
40:0	867152	1.53673e+06	1.20885e+06			40:0	0.0262343	0.046798	0.0384645
40:1	8.62079e+07	1.00163e+08	8.27196e+07			40:1	2.60808	3.05026	2.63206
40:2	2.77752e+08	2.8797e+08	2.37694e+08			40:2	8.40292	8.76952	7.5632
40:3	3.42166e+08	4.75743e+08	3.75197e+08			40:3	10.3516	14.4878	11.9384
40:4	2.1592e+09	2.16682e+09	2.44958e+09			40:4	65.3228	65.986	77.9432
40:5	1.63804e+09	1.73535e+09	1.71822e+09			40:5	49.5561	52.8465	54.6721
40:6	3.94116e+08	3.70259e+08	4.39165e+08			40:6	11.9233	11.2755	13.9738
40:7	1.70844e+08	1.74403e+08	1.70738e+08			40:7	5.16861	5.31108	5.43271
42:0	3.77716e+06	0	581232			42:0	0.114272	0	0.0184942
42:1	2.09304e+07	3.46389e+07	3.41978e+07			42:1	0.633214	1.05486	1.08814
42:2	6.3735e+07	7.03682e+07	6.3262e+07			42:2	1.9282	2.14292	2.01294
42:6	2.93246e+07	3.12342e+07	2.833e+07			42:6	0.887166	0.951173	0.901433
42:7	7.26184e+06	7.67794e+06	7.43788e+06			42:7	0.219695	0.233816	0.236666
44:0	0	0	0			44:0	0	0	0
44:1	6.70063e+06	1.01009e+07	3.79198e+06			44:1	0.202716	0.307602	0.120657
44:2	1.21354e+07	1.61932e+07	1.12495e+07			44:2	0.367137	0.49313	0.35795
44:6	2.8934e+06	942686	1.9144e+06			44:6	0.0875348	0.0287075	0.0609144
44:7	0	0	0			44:7	0	0	0
44:12	0	0	0			44:12	0	0	0
total	6.98408e+10	7.24947e+10	7.35013e+10			total	2112.92	2207.68	2338.74
raw data	1000000 cells					pmol / 1000000 cells
PI	HDF					PI	HDF
33:1-d7	6.72915e+08	5.8031e+08	6.27359e+08			33:1-d7	20	20	20
32:0	6.23881e+07	7.75477e+07	9.29421e+07			32:0	1.85426	2.67263	2.96296
32:1	1.73138e+08	1.76828e+08	2.36239e+08			32:1	5.14592	6.09425	7.53121
32:2	1.86231e+07	2.72735e+07	2.72471e+07			32:2	0.553506	0.939963	0.868629
34:0	9.42146e+07	9.23271e+07	8.59477e+07			34:0	2.80019	3.18199	2.73998
34:1	2.2183e+09	1.93344e+09	2.16262e+09			34:1	65.931	66.6347	68.9436
34:2	1.25207e+09	1.36499e+09	1.45919e+09			34:2	37.2133	47.0434	46.5185
36:0	6.3256e+06	6.9959e+06	8.96942e+06			36:0	0.188006	0.241109	0.285942
36:1	3.10947e+09	2.89478e+09	3.16199e+09			36:1	92.4179	99.7668	100.803
36:2	4.35085e+09	3.88176e+09	4.30329e+09			36:2	129.314	133.782	137.187
36:3	1.0914e+09	1.10364e+09	1.2723e+09			36:3	32.4378	38.0361	40.5604
36:4	1.43398e+09	1.40309e+09	1.45559e+09			36:4	42.6201	48.3565	46.4038
36:5	1.65567e+08	1.84331e+08	2.1969e+08			36:5	4.92089	6.35284	7.00365
38:0	0	0	0			38:0	0	0	0
38:1	4.71511e+07	4.1924e+07	4.39741e+07			38:1	1.4014	1.44488	1.40188
38:2	9.25144e+08	9.2424e+08	1.22878e+09			38:2	27.4966	31.8533	39.1731
38:3	6.74739e+09	6.83237e+09	7.23052e+09			38:3	200.542	235.473	230.507
38:4	1.53083e+10	1.64542e+10	1.97134e+10			38:4	454.985	567.083	628.456
38:5	1.20998e+10	1.09467e+10	1.17818e+10			38:5	359.623	377.272	375.601
38:6	5.90776e+08	6.546e+08	7.1409e+08			38:6	17.5587	22.5604	22.765
38:7	2.26396e+07	1.87467e+07	1.73603e+07			38:7	0.672882	0.646091	0.553441
40:0	607576	1.08007e+06	0			40:0	0.018058	0.037224	0
40:1	4.08658e+06	4.82997e+06	2.06744e+07			40:1	0.121459	0.166462	0.659094
40:2	4.08346e+07	3.43663e+07	3.6478e+07			40:2	1.21366	1.18441	1.1629
40:3	1.27496e+08	1.34237e+08	1.28321e+08			40:3	3.78937	4.62639	4.09084
40:4	1.51958e+09	1.44025e+09	1.53703e+09			40:4	45.1642	49.6373	49
40:5	2.18664e+09	2.12192e+09	2.36759e+09			40:5	64.9902	73.1307	75.478
40:6	5.27875e+08	5.12656e+08	5.50089e+08			40:6	15.6892	17.6684	17.5367
40:7	4.43951e+08	4.6631e+08	5.86739e+08			40:7	13.1949	16.0711	18.705
42:0	0	0	0			42:0	0	0	0
42:1	1.7601e+06	2.86541e+06	0			42:1	0.0523128	0.0987546	0
42:2	3.87431e+06	4.70665e+06	4.687e+06			42:2	0.11515	0.162212	0.14942
42:6	4.52168e+07	4.12108e+07	5.4811e+07			42:6	1.34391	1.4203	1.74736
42:7	4.59408e+07	5.84696e+07	5.62596e+07			42:7	1.36543	2.01512	1.79354
44:0	0	0	0			44:0	0	0	0
44:1	2.69929e+06	7.03859e+06	3.83659e+06			44:1	0.0802267	0.24258	0.122309
44:2	1.50616e+06	1.07622e+06	3.31582e+06			44:2	0.0447652	0.0370911	0.105707
44:6	1.90918e+06	3.53275e+06	4.30112e+06			44:6	0.0567435	0.121754	0.137118
44:7	2.43557e+06	1.32899e+06	0			44:7	0.0723885	0.0458027	0
44:12	0	0	0			44:12	0	0	0
total	5.53468e+10	5.4436e+10	6.11975e+10			total	1644.99	1876.1	1950.95
raw data	1000000 cells					pmol / 1000000 cells
PIP	HaCaT					PIP	HaCaT
37:4	3.30953e+08	3.39735e+08	4.13319e+08	2.60697e+08		37:4	100	100	100	100
32:0	3.29764e+07	3.58376e+07	5.46845e+07	2.55087e+07		32:0	9.96406	10.5487	13.2306	9.7848
32:1	1.05516e+08	1.04954e+08	8.10417e+07	6.66695e+07		32:1	31.8826	30.8929	19.6075	25.5736
32:2	6.96452e+06	7.37802e+06	1.55411e+07	5.55877e+06		32:2	2.10438	2.1717	3.76008	2.13227
34:0	5.65473e+07	5.99272e+07	7.46033e+07	4.65856e+07		34:0	17.0862	17.6394	18.0498	17.8696
34:1	1.15516e+09	1.15772e+09	1.07983e+09	7.31268e+08		34:1	349.042	340.772	261.257	280.505
34:2	4.28142e+08	4.54552e+08	4.03497e+08	2.79806e+08		34:2	129.366	133.796	97.6235	107.33
36:0	1.03553e+07	1.48758e+07	3.94896e+06	2.71326e+06		36:0	3.12893	4.37865	0.955426	1.04077
36:1	1.82217e+09	1.75898e+09	2.02487e+09	1.22165e+09		36:1	550.584	517.75	489.904	468.608
36:2	1.08395e+09	1.05393e+09	1.03904e+09	7.59039e+08		36:2	327.523	310.221	251.389	291.158
36:3	2.06971e+08	1.87779e+08	2.23514e+08	1.49539e+08		36:3	62.5378	55.2723	54.0777	57.3613
36:4	7.80316e+07	7.6167e+07	9.68507e+07	5.63351e+07		36:4	23.5779	22.4195	23.4324	21.6094
36:5	3.23549e+06	1.23664e+06	2.76285e+06	623074		36:5	0.97763	0.364001	0.668454	0.239003
38:0	521831	1.27322e+06	1.89207e+06	955309		38:0	0.157675	0.374769	0.457775	0.366444
38:1	7.93644e+07	9.63594e+07	7.38354e+07	4.97374e+07		38:1	23.9806	28.3631	17.864	19.0786
38:2	1.72539e+08	1.74062e+08	1.40323e+08	1.27905e+08		38:2	52.134	51.2346	33.9502	49.0626
38:3	4.44032e+08	4.0065e+08	4.75555e+08	3.13831e+08		38:3	134.168	117.93	115.058	120.381
38:4	9.77279e+08	9.80578e+08	1.04588e+09	6.42385e+08		38:4	295.292	288.63	253.043	246.411
38:5	2.30845e+08	1.95437e+08	1.72976e+08	1.49864e+08		38:5	69.7516	57.5263	41.8506	57.4858
38:6	2.08092e+07	1.60855e+07	1.41363e+07	8.38165e+06		38:6	6.28766	4.73473	3.42018	3.21509
38:7	942552	227888	1.4405e+06	0		38:7	0.2848	0.067078	0.34852	0
40:0	3.04975e+06	1.26932e+06	822386	674674		40:0	0.921506	0.373621	0.198971	0.258796
40:1	2.82989e+07	1.84976e+07	2.27754e+07	9.34914e+06		40:1	8.55075	5.4447	5.51038	3.58621
40:2	3.40321e+07	3.24852e+07	2.95968e+07	2.28439e+07		40:2	10.2831	9.56193	7.16075	8.76264
40:3	2.0229e+07	2.57346e+07	1.93949e+07	9.94312e+06		40:3	6.11236	7.57491	4.69247	3.81405
40:4	1.45028e+08	1.29832e+08	1.36298e+08	8.88699e+07		40:4	43.8214	38.2157	32.9764	34.0894
40:5	1.4139e+08	1.44654e+08	1.41792e+08	8.42886e+07		40:5	42.7221	42.5785	34.3056	32.332
40:6	6.14569e+07	6.40536e+07	6.4545e+07	4.12684e+07		40:6	18.5697	18.854	15.6163	15.83
40:7	1.00544e+07	1.70322e+07	9.66298e+06	7.44986e+06		40:7	3.03803	5.01339	2.3379	2.85767
42:0	0	441510	0	0		42:0	0	0.129957	0	0
42:1	2.50581e+07	1.90332e+07	1.68035e+07	8.72503e+06		42:1	7.57151	5.60236	4.06551	3.34681
42:2	0	0	0	0		42:2	0	0	0	0
42:6	0	0	0	0		42:6	0	0	0	0
42:7	0	243820	351443	0		42:7	0	0.0717677	0.0850293	0
44:0	0	0	0	0		44:0	0	0	0	0
44:1	0	0	0	0		44:1	0	0	0	0
44:2	0	0	0	0		44:2	0	0	0	0
44:6	0	0	0	0		44:6	0	0	0	0
44:7	0	0	0	0		44:7	0	0	0	0
44:12	0	0	0	0		44:12	0	0	0	0
total	7.71591e+09	7.57102e+09	7.88157e+09	5.17246e+09		total	2331.42	2228.51	1906.9	1984.09
raw data	1000000 cells					pmol / 1000000 cells
PIP	HaCaT + TGFb1					PIP	HaCaT + TGFb1
37:4	3.85999e+08	4.03739e+08	4.61198e+08			37:4	100	100	100
32:0	1.38683e+07	1.68945e+07	1.90341e+07			32:0	3.59284	4.18452	4.1271
32:1	7.31421e+07	6.49842e+07	7.35825e+07			32:1	18.9488	16.0956	15.9546
32:2	6.4538e+06	9.5077e+06	8.88708e+06			32:2	1.67197	2.35491	1.92695
34:0	1.77088e+07	2.54151e+07	2.26975e+07			34:0	4.58778	6.29494	4.92141
34:1	8.3666e+08	9.08209e+08	8.59694e+08			34:1	216.752	224.95	186.404
34:2	3.98481e+08	3.89102e+08	3.78764e+08			34:2	103.234	96.3748	82.126
36:0	0	4.22127e+06	2.81656e+06			36:0	0	1.04555	0.610704
36:1	1.18468e+09	1.1975e+09	1.21358e+09			36:1	306.911	296.602	263.136
36:2	9.0376e+08	9.29484e+08	8.53408e+08			36:2	234.135	230.219	185.041
36:3	2.05393e+08	1.86731e+08	1.73801e+08			36:3	53.2106	46.2505	37.6847
36:4	9.94945e+07	1.02232e+08	9.76662e+07			36:4	25.7758	25.3213	21.1766
36:5	658929	1.76317e+06	5.74552e+06			36:5	0.170707	0.436711	1.24578
38:0	2.66266e+06	819011	1.4284e+06			38:0	0.68981	0.202857	0.309715
38:1	3.96655e+07	4.15469e+07	3.14773e+07			38:1	10.2761	10.2905	6.82511
38:2	1.49222e+08	1.56874e+08	1.29905e+08			38:2	38.6586	38.8554	28.1669
38:3	4.78415e+08	4.43559e+08	4.93095e+08			38:3	123.942	109.863	106.916
38:4	1.31543e+09	1.22163e+09	1.30036e+09			38:4	340.785	302.58	281.952
38:5	2.52651e+08	2.32697e+08	2.4517e+08			38:5	65.4537	57.6355	53.1594
38:6	1.4446e+07	1.90852e+07	2.01046e+07			38:6	3.7425	4.72711	4.3592
38:7	0	0	0			38:7	0	0	0
40:0	2.36952e+06	1.33457e+06	630825			40:0	0.613868	0.330552	0.13678
40:1	1.24726e+07	9.13609e+06	1.16504e+07			40:1	3.23124	2.26287	2.52611
40:2	2.82576e+07	2.80473e+07	2.20143e+07			40:2	7.32063	6.9469	4.77329
40:3	1.99874e+07	1.46984e+07	1.91555e+07			40:3	5.17809	3.64057	4.15341
40:4	1.68626e+08	1.66676e+08	1.46504e+08			40:4	43.6856	41.2832	31.766
40:5	1.44493e+08	1.42814e+08	1.30025e+08			40:5	37.4336	35.3729	28.1928
40:6	5.19527e+07	3.15952e+07	3.51682e+07			40:6	13.4593	7.82565	7.6254
40:7	9.79247e+06	1.11349e+07	6.58883e+06			40:7	2.53691	2.75795	1.42863
42:0	3.12621e+06	957408				42:0	0.8099	0.237136	0
42:1	1.38056e+07	1.28031e+07	1.36507e+07			42:1	3.57659	3.17113	2.95983
42:2	0	0	0			42:2	0	0	0
42:6	0	0	0			42:6	0	0	0
42:7	500874	66096.1	622735			42:7	0.12976	0.016371	0.135025
44:0	0	0	0			44:0	0	0	0
44:1	0	0	0			44:1	0	0	0
44:2	0	0	0			44:2	0	0	0
44:6	0	0	0			44:6	0	0	0
44:7	0	0	0			44:7	0	0	0
44:12	0	0	0			44:12	0	0	0
total	6.83417e+09	6.77526e+09	6.77842e+09			total	1770.51	1678.13	1469.74
raw data	1000000 cells					pmol / 1000000 cells
PIP	HDF					PIP	HDF
37:4	3.13717e+08	2.81037e+08	2.74897e+08			37:4	100	100	100
32:0	2.68534e+06	6.75075e+06	6.57993e+06			32:0	0.855976	2.40208	2.3936
32:1	9.04764e+06	4.52806e+06	5.97172e+06			32:1	2.88402	1.6112	2.17235
32:2	830319	58413.5	522617			32:2	0.264671	0.020785	0.190114
34:0	8.09607e+06	6.44246e+06	1.06072e+07			34:0	2.5807	2.29239	3.85861
34:1	1.32875e+08	8.36956e+07	1.04752e+08			34:1	42.355	29.781	38.1061
34:2	5.96136e+07	4.6375e+07	3.97953e+07			34:2	19.0024	16.5014	14.4765
36:0	0	0	0			36:0	0	0	0
36:1	1.94293e+08	1.40675e+08	2.01278e+08			36:1	61.9327	50.0556	73.2196
36:2	1.31456e+08	1.06141e+08	1.5112e+08			36:2	41.9027	37.7678	54.9732
36:3	6.68875e+07	6.11263e+07	5.54227e+07			36:3	21.321	21.7503	20.1613
36:4	4.70899e+07	3.77548e+07	4.17207e+07			36:4	15.0103	13.4341	15.1769
36:5	1.77496e+06	2.57013e+06	95626.9			36:5	0.565786	0.914516	0.0347865
38:0	2.72666e+06	2.95813e+06	2.22892e+06			38:0	0.869148	1.05258	0.810823
38:1	3.78449e+06	3.83682e+06	0			38:1	1.20634	1.36524	0
38:2	3.75159e+07	3.18836e+07	3.57903e+07			38:2	11.9585	11.345	13.0195
38:3	2.80693e+08	2.48644e+08	2.59474e+08			38:3	89.4734	88.4735	94.3897
38:4	8.05569e+08	6.06125e+08	7.39741e+08			38:4	256.782	215.674	269.098
38:5	1.9163e+08	1.57241e+08	2.00336e+08			38:5	61.0837	55.9504	72.8769
38:6	1.53199e+07	8.84198e+06	1.43925e+07			38:6	4.88334	3.1462	5.23561
38:7	5.03527e+06	351408	1.20098e+06			38:7	1.60504	0.12504	0.436885
40:0	1.53256e+06	0	922461			40:0	0.488516	0	0.335566
40:1	1.19299e+07	3.92479e+06	6.76164e+06			40:1	3.80277	1.39654	2.4597
40:2	6.09315e+06	1.22886e+06	4.23067e+06			40:2	1.94225	0.43726	1.539
40:3	5.00744e+06	4.89335e+06	9.46665e+06			40:3	1.59616	1.74117	3.44371
40:4	5.65316e+07	4.1119e+07	4.62013e+07			40:4	18.0199	14.6312	16.8068
40:5	9.35135e+07	6.71773e+07	7.99456e+07			40:5	29.8082	23.9034	29.0821
40:6	2.82607e+07	2.93654e+07	3.74323e+07			40:6	9.00834	10.449	13.6169
40:7	8.54565e+06	9.88518e+06	8.21992e+06			40:7	2.724	3.51739	2.99019
42:0	1.41579e+06	1.65385e+06	828542			42:0	0.451296	0.588482	0.301401
42:1	1.88336e+07	1.10604e+07	7.22289e+06			42:1	6.00336	3.93558	2.62749
42:2	0	0	0			42:2	0	0	0
42:6	0	0	0			42:6	0	0	0
42:7	0	0	417051			42:7	0	0	0.151712
44:0	0	0	0			44:0	0	0	0
44:1	0	0	0			44:1	0	0	0
44:2	0	0	0			44:2	0	0	0
44:6	0	0	0			44:6	0	0	0
44:7	0	0	0			44:7	0	0	0
44:12	0	0	0			44:12	0	0	0
total	2.5423e+09	2.00735e+09	2.34758e+09			total	810.382	714.263	853.985
raw data	1000000 cells					pmol / 1000000 cells
PC	HaCaT					PC	HaCaT
33:1-d7	6.32811e+08	5.37439e+08	5.85049e+08	6.26036e+08		33:1-d7	100	100	100	100
32:0	7.9907e+09	7.91761e+09	8.12222e+09	8.52986e+09		32:0	1262.73	1473.21	1388.3	1362.52
32:1	1.06315e+10	1.20184e+10	1.16262e+10	1.29405e+10		32:1	1680.05	2236.24	1987.22	2067.05
32:2	1.44421e+09	1.50365e+09	1.56549e+09	1.73761e+09		32:2	228.221	279.78	267.583	277.557
34:0	1.73323e+09	1.88968e+09	1.9748e+09	2.15604e+09		34:0	273.894	351.609	337.545	344.396
34:1	4.26343e+10	4.41135e+10	3.96345e+10	4.6005e+10		34:1	6737.29	8208.1	6774.56	7348.61
34:2	1.63083e+10	1.71672e+10	1.78552e+10	1.80905e+10		34:2	2577.13	3194.26	3051.92	2889.69
36:0	1.92733e+08	1.85961e+08	1.80376e+08	1.82806e+08		36:0	30.4567	34.6013	30.831	29.2006
36:1	1.00621e+10	1.10016e+10	1.01281e+10	1.05744e+10		36:1	1590.06	2047.05	1731.16	1689.1
36:2	3.74433e+10	4.01288e+10	3.9219e+10	4.09905e+10		36:2	5916.98	7466.68	6703.54	6547.62
36:3	7.07498e+09	7.57389e+09	7.50922e+09	8.27264e+09		36:3	1118.02	1409.26	1283.52	1321.43
36:4	2.03645e+09	2.3263e+09	2.06491e+09	2.08079e+09		36:4	321.81	432.85	352.947	332.374
36:5	3.68303e+08	3.50406e+08	3.89823e+08	4.31948e+08		36:5	58.2012	65.1992	66.6309	68.9972
38:0	1.34393e+08	1.0324e+08	1.16933e+08	1.27393e+08		38:0	21.2374	19.2097	19.9869	20.3492
38:1	7.46022e+08	8.04074e+08	8.32926e+08	8.74811e+08		38:1	117.89	149.612	142.369	139.738
38:2	3.40444e+09	3.76927e+09	3.83808e+09	3.71905e+09		38:2	537.986	701.339	656.027	594.063
38:3	2.14679e+09	2.38749e+09	2.42116e+09	2.36798e+09		38:3	339.247	444.236	413.839	378.249
38:4	2.12498e+09	2.1929e+09	2.12008e+09	2.19308e+09		38:4	335.8	408.027	362.377	350.312
38:5	4.45741e+09	4.43076e+09	4.39621e+09	4.75197e+09		38:5	704.383	824.421	751.427	759.056
38:6	1.07431e+09	1.24934e+09	1.26689e+09	1.3169e+09		38:6	169.768	232.461	216.544	210.355
38:7	1.2384e+08	1.34936e+08	1.44632e+08	1.73009e+08		38:7	19.5699	25.1073	24.7213	27.6357
40:0	2.59804e+07	3.30967e+07	3.0139e+07	3.67309e+07		40:0	4.10556	6.15822	5.15153	5.86722
40:1	1.13047e+08	1.43058e+08	1.62913e+08	1.52883e+08		40:1	17.8642	26.6185	27.8461	24.4208
40:2	2.89298e+08	3.69934e+08	3.68708e+08	3.272e+08		40:2	45.7164	68.8329	63.0217	52.2653
40:3	3.3558e+08	3.10029e+08	2.96098e+08	3.9918e+08		40:3	53.03	57.6863	50.6108	63.7631
40:4	6.156e+08	6.22988e+08	6.24663e+08	6.93303e+08		40:4	97.2803	115.918	106.771	110.745
40:5	1.3272e+09	1.43422e+09	1.4722e+09	1.42135e+09		40:5	209.731	266.862	251.637	227.04
40:6	1.86594e+09	2.11401e+09	1.91214e+09	2.08458e+09		40:6	294.866	393.349	326.835	332.981
40:7	1.49048e+09	1.66688e+09	1.66433e+09	1.70041e+09		40:7	235.534	310.152	284.476	271.615
42:0	3.14998e+07	3.07065e+07	2.39954e+07	2.96591e+07		42:0	4.97776	5.71349	4.10144	4.7376
42:1	1.08428e+08	1.41016e+08	1.79359e+08	1.30384e+08		42:1	17.1343	26.2385	30.6571	20.8269
42:2	2.11238e+08	2.80344e+08	2.54378e+08	2.53641e+08		42:2	33.3809	52.1629	43.4798	40.5154
42:6	2.5799e+08	2.57108e+08	2.47673e+08	2.76964e+08		42:6	40.7689	47.8395	42.3338	44.2409
42:7	1.57866e+08	1.46428e+08	1.75451e+08	1.85712e+08		42:7	24.9468	27.2456	29.989	29.6647
44:0	0	0	0	0		44:0	0	0	0	0
44:1	1.34276e+08	1.56074e+08	1.2459e+08	1.41965e+08		44:1	21.219	29.0404	21.2956	22.6769
44:2	2.49771e+08	3.2549e+08	3.59488e+08	3.02092e+08		44:2	39.4701	60.5632	61.4457	48.2548
44:6	7.6544e+07	7.60626e+07	7.18629e+07	1.02985e+08		44:6	12.0959	14.1528	12.2832	16.4504
44:7	6.08707e+07	4.67173e+07	5.72202e+07	4.92055e+07		44:7	9.6191	8.69258	9.78042	7.85984
44:12	1.40835e+07	1.09088e+07	1.81517e+07	1.70036e+07		44:12	2.22555	2.02978	3.1026	2.71608
total	1.60131e+11	1.69952e+11	1.64035e+11	1.76448e+11		total	25304.7	31622.5	28037.9	28184.9
raw data	1000000 cells					pmol / 1000000 cells
PC	HaCaT + TGFb1					PC	HaCaT + TGFb1
33:1-d7	6.04381e+08	5.63521e+08	6.27759e+08			33:1-d7	100	100	100
32:0	6.56978e+09	6.54964e+09	5.95503e+09			32:0	1087.03	1162.27	948.617
32:1	1.06048e+10	1.06892e+10	9.41184e+09			32:1	1754.66	1896.86	1499.28
32:2	1.39897e+09	1.56795e+09	1.22932e+09			32:2	231.471	278.241	195.827
34:0	1.295e+09	1.36884e+09	1.17637e+09			34:0	214.269	242.908	187.392
34:1	3.91579e+10	3.67076e+10	3.63795e+10			34:1	6479	6513.96	5795.13
34:2	1.7313e+10	1.56644e+10	1.49953e+10			34:2	2864.59	2779.73	2388.71
36:0	1.25505e+08	1.21053e+08	1.29381e+08			36:0	20.7658	21.4815	20.61
36:1	8.4362e+09	8.52276e+09	7.64694e+09			36:1	1395.84	1512.41	1218.13
36:2	3.29846e+10	3.49148e+10	3.14546e+10			36:2	5457.59	6195.82	5010.61
36:3	6.20407e+09	6.45775e+09	5.86363e+09			36:3	1026.52	1145.96	934.058
36:4	1.60874e+09	1.49979e+09	1.41503e+09			36:4	266.179	266.146	225.41
36:5	2.59185e+08	2.72812e+08	2.79754e+08			36:5	42.8843	48.412	44.5639
38:0	8.8808e+07	6.95279e+07	7.0944e+07			38:0	14.694	12.3381	11.3011
38:1	5.88071e+08	7.08482e+08	6.15924e+08			38:1	97.3013	125.724	98.1147
38:2	3.07325e+09	3.09586e+09	2.75019e+09			38:2	508.496	549.378	438.096
38:3	2.03285e+09	2.03627e+09	1.8918e+09			38:3	336.352	361.348	301.357
38:4	1.3209e+09	1.68236e+09	1.29492e+09			38:4	218.554	298.545	206.277
38:5	3.22494e+09	3.29894e+09	3.22411e+09			38:5	533.593	585.416	513.59
38:6	9.37817e+08	8.84744e+08	8.34609e+08			38:6	155.17	157.003	132.951
38:7	9.90048e+07	1.11397e+08	7.84112e+07			38:7	16.3812	19.768	12.4907
40:0	1.80543e+07	1.91574e+07	1.07851e+07			40:0	2.98725	3.39958	1.71804
40:1	9.36668e+07	7.965e+07	8.91534e+07			40:1	15.498	14.1343	14.2018
40:2	2.64585e+08	2.70328e+08	2.34221e+08			40:2	43.7778	47.9712	37.3107
40:3	2.77231e+08	3.08668e+08	2.40744e+08			40:3	45.8702	54.7749	38.3497
40:4	5.90624e+08	5.65605e+08	5.5077e+08			40:4	97.7238	100.37	87.7358
40:5	1.10416e+09	1.18748e+09	1.0466e+09			40:5	182.693	210.726	166.719
40:6	1.56279e+09	1.57764e+09	1.43275e+09			40:6	258.578	279.962	228.233
40:7	1.0389e+09	1.06955e+09	1.05508e+09			40:7	171.895	189.798	168.07
42:0	8.83936e+06	9.59444e+06	1.11817e+07			42:0	1.46255	1.70259	1.78121
42:1	8.95588e+07	6.54826e+07	4.96198e+07			42:1	14.8183	11.6203	7.90428
42:2	1.93291e+08	1.35073e+08	1.23646e+08			42:2	31.9816	23.9694	19.6965
42:6	2.55245e+08	2.18648e+08	2.10801e+08			42:6	42.2325	38.8003	33.5799
42:7	1.3809e+08	1.39713e+08	1.17002e+08			42:7	22.8482	24.7928	18.6381
44:0	0	0	0			44:0	0	0	0
44:1	5.89554e+07	5.83607e+07	5.25637e+07			44:1	9.75467	10.3564	8.37323
44:2	2.05892e+08	1.28339e+08	1.09652e+08			44:2	34.0665	22.7745	17.4673
44:6	6.18681e+07	5.58256e+07	5.98892e+07			44:6	10.2366	9.90657	9.54015
44:7	5.11714e+07	4.64225e+07	2.80759e+07			44:7	8.46675	8.23794	4.4724
44:12	4.01404e+06	5.61986e+06	7.93803e+06			44:12	0.664157	0.997276	1.2645
total	1.43945e+11	1.42729e+11	1.32756e+11			total	23816.9	25328	21147.6
raw data	1000000 cells					pmol / 1000000 cells
PC	HDF					PC	HDF
33:1-d7	5.8609e+08	5.21012e+08	5.99969e+08			33:1-d7	100	100	100
32:0	9.40252e+09	1.05144e+10	1.06446e+10			32:0	1604.28	2018.08	1774.2
32:1	1.25342e+10	1.29077e+10	1.29659e+10			32:1	2138.61	2477.42	2161.1
32:2	2.33866e+09	2.24615e+09	2.23598e+09			32:2	399.028	431.112	372.683
34:0	2.3701e+09	2.26548e+09	2.46257e+09			34:0	404.392	434.822	410.449
34:1	3.95828e+10	3.83248e+10	4.04086e+10			34:1	6753.71	7355.84	6735.12
34:2	1.21959e+10	1.20377e+10	1.29082e+10			34:2	2080.89	2310.45	2151.48
36:0	9.79509e+07	1.19246e+08	1.26482e+08			36:0	16.7126	22.8873	21.0814
36:1	1.0872e+10	1.02028e+10	1.03034e+10			36:1	1855	1958.26	1717.32
36:2	1.65478e+10	1.65634e+10	1.7412e+10			36:2	2823.43	3179.09	2902.15
36:3	8.1283e+09	7.81217e+09	7.79829e+09			36:3	1386.87	1499.42	1299.78
36:4	6.60763e+09	6.20071e+09	6.33007e+09			36:4	1127.41	1190.13	1055.07
36:5	1.76903e+09	1.62539e+09	1.73259e+09			36:5	301.836	311.968	288.78
38:0	6.86464e+07	5.58977e+07	6.08888e+07			38:0	11.7126	10.7287	10.1487
38:1	3.04301e+08	2.564e+08	2.68027e+08			38:1	51.9205	49.2119	44.6735
38:2	1.16074e+09	1.11807e+09	1.03767e+09			38:2	198.048	214.596	172.954
38:3	3.94936e+09	3.9013e+09	3.9265e+09			38:3	673.849	748.794	654.451
38:4	4.07128e+09	3.05575e+09	3.64783e+09			38:4	694.651	586.503	608.002
38:5	8.46969e+09	8.52593e+09	9.55315e+09			38:5	1445.12	1636.42	1592.27
38:6	2.92354e+09	3.03288e+09	2.85192e+09			38:6	498.822	582.113	475.344
38:7	2.96413e+08	3.2002e+08	3.0561e+08			38:7	50.5746	61.4227	50.9377
40:0	7.43197e+06	6.347e+06	1.82354e+07			40:0	1.26806	1.21821	3.03939
40:1	3.89734e+07	3.49925e+07	3.36899e+07			40:1	6.64973	6.71626	5.61528
40:2	4.9221e+07	6.11101e+07	6.78438e+07			40:2	8.3982	11.7291	11.3079
40:3	2.0703e+08	1.61179e+08	1.58808e+08			40:3	35.324	30.9357	26.4694
40:4	7.95757e+08	8.30037e+08	7.88194e+08			40:4	135.774	159.312	131.372
40:5	2.05382e+09	2.02656e+09	2.00688e+09			40:5	350.427	388.966	334.497
40:6	1.86187e+09	1.85139e+09	2.13852e+09			40:6	317.677	355.346	356.439
40:7	1.5297e+09	1.61408e+09	1.53521e+09			40:7	261	309.798	255.882
42:0	6.1867e+06	1.17092e+07	6.36902e+06			42:0	1.05559	2.24739	1.06156
42:1	1.68654e+07	2.27971e+07	2.05026e+07			42:1	2.87762	4.37554	3.41727
42:2	1.75919e+07	1.82981e+07	2.82766e+07			42:2	3.00158	3.51203	4.71301
42:6	1.95322e+08	2.10556e+08	1.87867e+08			42:6	33.3264	40.413	31.3127
42:7	2.16208e+08	2.35995e+08	2.30277e+08			42:7	36.8899	45.2955	38.3815
44:0	0	0	0			44:0	0	0	0
44:1	2.79324e+07	2.2057e+07	2.27728e+07			44:1	4.76589	4.23348	3.79567
44:2	1.80534e+07	1.6159e+07	1.46553e+07			44:2	3.08032	3.10146	2.44268
44:6	3.27108e+07	4.68557e+07	4.42255e+07			44:6	5.5812	8.99322	7.37129
44:7	6.0558e+07	5.72348e+07	5.68482e+07			44:7	10.3325	10.9853	9.47519
44:12	2.37591e+07	2.31894e+07	2.21342e+07			44:12	4.05384	4.45083	3.68922
total	1.51436e+11	1.48858e+11	1.54962e+11			total	25838.3	28570.9	25828.3

## Sheet: Supplementary Fig. 2
Fig. S2b
FN1 mRNA			JUN mRNA			MYL7 mRNA			MYL9 mRNA			VIM mRNA
GFP	INPP5E WT	INPP5E MT	GFP	INPP5E WT	INPP5E MT	GFP	INPP5E WT	INPP5E MT	GFP	INPP5E WT	INPP5E MT	GFP	INPP5E WT	INPP5E MT
1.08023	3.94194	1.25594	1.10247	2.28474	1.26113	1.27482	410.698	3.46116	1.43195	2.92979	1.2419	0.998744	0.928637	1.49815
0.973762	4.67236	1.09523	0.955419	2.73675	1.78568	0.982941	421.241	3.74883	0.81358	3.3258	0.590315	1.54562	0.718563	1.10434
0.94601	4.04653	0.985135	0.942116	3.00755	1.81304	0.742244	358.367	2.19941	0.754472	3.46692	1.30057	0.67745	1.32702	0.984994
												0.778186	0.743903
TNC mRNA			TAGLN mRNA			Wnt5B mRNA			RhoB mRNA			COL5A1 mRNA			CDH1 mRNA
GFP	INPP5E WT	INPP5E MT	GFP	INPP5E WT	INPP5E MT	GFP	INPP5E WT	INPP5E MT	GFP	INPP5E WT	INPP5E MT	GFP	INPP5E WT	INPP5E MT	GFP	INPP5E WT	INPP5E MT
1.43924	4.75263	1.50064	1.14919	209.227	2.95465	1.45568	4.07339	1.45681	1.19494	6.34446	1.55354	0.895578	3.17085	1.55819	1.24945	0.909362	1.10141
0.870318	4.32218	1.2006	0.960839	208.156	2.72693	1.10799	3.80322	2.00652	1.04461	5.76803	1.5175	1.13933	3.71107	1.26597	0.90856	0.855465	1.1788
0.690442	4.29815	1.90501	0.88997	173.293	2.44349	0.436326	4.92696	1.97167	0.760446	6.9716	1.55422	0.965087	3.22007	1.35459	0.841987	0.934893	1.11883
Fig. S2c
SNAI1 mRNA			SNAI2 mRNA
GFP	INPP5E WT	INPP5E MT	GFP	INPP5E WT	INPP5E MT
1.00555	0.484463	0.599669	1.17582	1.00986	0.885641
1.28274	0.639376	0.993505	0.959698	1.02889	0.749125
0.711713	0.50234	0.668391	0.864483	0.987505	0.722024
Fig.S2d
	PI4P/PI	GFP						PI4,5P2/PI	GFP
	32:0	1.5044	1.16374	1.25913	2.19044			32:0	3.84572	2.42686	3.54693	6.01677
	32:1	0.531431	0.658126	0.563844	0.549697			32:1	1.19549	1.20172	1.35531	1.2651
	34:0	2.02125	1.31834	1.59935	2.48773			34:0	6.26457	2.94869	6.60753	12.2498
	34:1	0.707694	0.730175	0.750768	0.755864			34:1	1.5769	1.37015	1.52772	1.54166
	34:2	0.427118	0.508988	0.491341	0.477116			34:2	0.876333	0.957883	1.02234	0.976385
	36:1	0.806666	0.832754	0.701253	0.871382			36:1	1.68065	1.33665	1.53303	1.84328
	36:2	0.487198	0.536972	0.468268	0.519212			36:2	1.00815	0.990576	1.00215	1.06924
	36:3	0.442511	0.471116	0.451908	0.453203			36:3	0.713608	0.793851	0.886078	0.841347
	36:4	0.355676	0.37942	0.335048	0.353139			36:4	0.554381	0.538357	0.545046	0.544668
	38:3	0.551088	0.523387	0.501492	0.538179			38:3	0.890088	0.77357	0.93511	1.02726
	38:4	0.474621	0.485809	0.442176	0.468876			38:4	0.632477	0.591243	0.64205	0.638921
	38:5	0.259566	0.289664	0.256681	0.263641			38:5	0.399083	0.451468	0.427919	0.417763
	38:6	0.265123	0.301139	0.278423	0.279918			38:6	0.476268	0.555133	0.474086	0.463191
	40:4	0.462104	0.430432	0.425275	0.435254			40:4	0.779664	0.593521	0.669799	0.741902
	40:5	0.407675	0.393551	0.431848	0.390935			40:5	0.5983	0.539332	0.664679	0.613965
	40:6	0.284881	0.313071	0.296508	0.312534			40:6	0.394784	0.445376	0.402912	0.434094
	total	0.511996	0.545609	0.500787	0.536669			total	0.930879	0.866063	0.951711	0.996535
	PI4P/PI	INPP5E WT						PI4,5P2/PI	INPP5E WT
	32:0	0.576787	0.557475	0.979682	0.713044			32:0	0.759164	0.765083	1.18318	0.929034
	32:1	0.378833	0.333252	0.456154	0.360387			32:1	0.651495	0.694995	0.718563	0.614443
	34:0	0.786913	0.779966	1.41488	1.24274			34:0	0.899756	0.91978	1.8346	2.18228
	34:1	0.443852	0.428558	0.526832	0.43388			34:1	0.737726	0.706782	0.763418	0.629735
	34:2	0.280663	0.292624	0.35327	0.26288			34:2	0.559159	0.601275	0.628046	0.53383
	36:1	0.417101	0.423642	0.520237	0.474296			36:1	0.649192	0.685688	0.756809	0.648144
	36:2	0.340553	0.308659	0.355343	0.292838			36:2	0.666758	0.618845	0.662731	0.563
	36:3	0.279173	0.295711	0.311956	0.235511			36:3	0.502623	0.56122	0.52451	0.463512
	36:4	0.243113	0.23991	0.223772	0.214552			36:4	0.317055	0.349584	0.377367	0.30981
	38:3	0.402775	0.361762	0.423043	0.358898			38:3	0.559037	0.514039	0.588514	0.552061
	38:4	0.329297	0.328835	0.310468	0.241155			38:4	0.384022	0.401841	0.366126	0.329547
	38:5	0.179788	0.181871	0.152805	0.138499			38:5	0.320279	0.333332	0.321735	0.274472
	38:6	0.172923	0.185983	0.178499	0.173192			38:6	0.28676	0.298845	0.403919	0.327024
	40:4	0.285327	0.26671	0.332945	0.256634			40:4	0.428216	0.428994	0.483818	0.330554
	40:5	0.289174	0.242838	0.280983	0.21824			40:5	0.421554	0.394759	0.421791	0.332209
	40:6	0.207164	0.200093	0.200009	0.175892			40:6	0.29255	0.327253	0.308625	0.286159
	total	0.345546	0.338455	0.351408	0.290632			total	0.520241	0.530149	0.512334	0.441301
	PI4P/PI	INPP5E MT						PI4,5P2/PI	INPP5E MT
	32:0	0.714495	0.578509	0.875339	0.936995			32:0	1.49044	1.44384	1.89684	2.05813
	32:1	0.504837	0.472589	0.456898	0.468032			32:1	1.11864	1.07932	0.937965	0.973006
	34:0	0.816566	0.462122	1.22699	0.976799			34:0	2.17182	1.2851	4.06679	3.40547
	34:1	0.571694	0.504844	0.595274	0.586414			34:1	1.05749	1.08747	1.03077	0.985474
	34:2	0.45928	0.398625	0.40013	0.437905			34:2	0.88814	0.796141	0.710457	0.788081
	36:1	0.59477	0.457577	0.627905	0.548014			36:1	1.02677	0.92391	1.04953	0.882417
	36:2	0.433661	0.437211	0.444045	0.389925			36:2	0.821119	0.891811	0.75465	0.704136
	36:3	0.401418	0.413206	0.345329	0.375137			36:3	0.758741	0.700938	0.582054	0.626722
	36:4	0.310836	0.378002	0.330116	0.283483			36:4	0.600229	0.440194	0.412943	0.446647
	38:3	0.422008	0.426242	0.467976	0.420911			38:3	0.662502	0.71004	0.708296	0.707307
	38:4	0.370409	0.510596	0.397502	0.380764			38:4	0.567049	0.60256	0.46944	0.472258
	38:5	0.236324	0.256345	0.223823	0.248165			38:5	0.450235	0.364367	0.337542	0.39361
	38:6	0.315551	0.270467	0.260779	0.266349			38:6	0.600223	0.368104	0.371011	0.513402
	40:4	0.35041	0.33474	0.393454	0.366245			40:4	0.567428	0.520359	0.494144	0.546399
	40:5	0.324038	0.380352	0.333869	0.324532			40:5	0.4999	0.501051	0.438739	0.447922
	40:6	0.289506	0.301825	0.280717	0.26827			40:6	0.499213	0.344314	0.333805	0.370874
	total	0.421722	0.443508	0.436173	0.415315			total	0.729882	0.754714	0.659791	0.64708

## Sheet: Supplementary Fig. 3
Fig.S3c	Data in blue numeric character and black numeric character are from the first and the second experiments, respectively.
PIP5K1A PM/Cytosol ratio				PIP5K1A PM/Cytosol ratio
Cell #	HaCaT	HDF		Cell #	Vehicle	TGFb1
1	1.29944	0.846814		1	1.87199	3.00428
2	2.43593	0.992737		2	1.57296	2.30411
3	2.07464	1.49236		3	3.88523	1.75368
4	1.68755	0.98559		4	3.37262	0.604726
5	1.8653	0.796982		5	2.16322	1.34627
6	1.63223	0.755118		6	2.46396	0.72776
7	1.8874	1.20708		7	2.46868	1.39325
8	2.6715	1.39938		8	1.34019	2.20495
9	2.05656	0.815304		9	2.78084	0.453461
10	3.55247	0.870031		10	2.19194	1.48147
11	1.11531	0.880969		11	1.92937	1.34758
12	1.6514	0.954477		12	2.48929	2.39192
13	1.26506	1.3623		13	1.84183	0.948949
14	2.3058	1.02566		14	1.56448	1.44384
15	2.7228	1.00815		15	2.74963	1.15857
16	2.62741	0.810673		16	2.04029	1.0947
17	2.27945	0.836222		17	2.32677	2.08261
18	1.70887	1.19754		18	2.65712	0.693015
19	2.19008	0.720174		19	4.31004	2.2287
20	3.65717	1.073		20	3.46761	1.64661
21	3.8844	1.13521		21	2.37113	1.24678
22	3.01446	1.32495		22	4.20436	1.31953
23	3.40366	1.16637		23	3.6696	0.838976
24	4.28315	1.36627		24	3.52308	2.46196
25	1.74565	1.26637		25	3.60315	1.9068
26	1.74636	2.96896		26	2.5844	0.686459
27	2.1278	1.16153		27	2.74345	5.63749
28	3.0496	0.908451		28	4.87957	3.022
29	1.90646	1.21579		29	1.72562	2.07157
30	2.00665	1.035		30	3.0791	2.52372
31	2.28359	0.998955		31	2.2517	1.207
32	1.37696	0.961724		32	2.68495	1.62012
33	2.0153	0.949337		33	2.33506	1.14275
34	2.22209	0.909174		34	3.4676	2.13947
35	1.45864	1.29993		35	2.54165	1.2483
36	2.3346	1.19314		36	1.1839	1.05228
37	2.37108	1.04362		37	3.23452	1.68465
38	1.87077	0.791489		38	3.24195	0.61025
39	2.93886	0.983673		39	4.15505	0.626043
40	1.31412	0.937666		40	2.23528	1.11806
41	4.04039	1.0844		41	2.77988	0.889331
42	3.42129	0.922281		42	2.27285	2.28219
43	2.72779	1.33895		43	2.35187	2.29977
44	2.99005	1.1648		44	1.56151	1.68071
45	3.56938	1.09443		45	1.69501	0.973057
46	3.67724	1.18656		46	2.27493	2.11805
47	1.62072	1.21474		47	4.02721	1.23648
48	2.61184	0.882008		48	1.84285	0.907575
49	4.86735	0.905541		49	2.8531	1.41134
50	5.50406	0.731076		50	2.02503	1.8147
51	3.76322	0.865934		51	1.51243	1.23969
52	5.67835	0.999939		52	2.45252	1.95657
53	2.79029	1.1809		53	3.17008	1.99891
54	2.98383	1.53924		54	2.46776	1.54164
55	5.61658	1.00379		55	2.51272	1.52909
56	3.63413	0.926521		56	1.32852	1.7438
57	3.06243	1.15633		57	4.24892	2.33619
58	4.33854	1.10867		58	2.55322	1.55445
59	4.54076	1.38185		59	2.96566	1.16401
60	3.37416	0.533949		60	2.15162	0.780101
61	2.69431	1.47256		61	2.94497	0.903383
62	3.44748	0.790245		62	2.76444	0.8062
63	4.13342	1.5045		63	2.35548	1.2025
64	3.28335	0.799263		64	2.12964	2.50003
65	2.57288	0.902753		65	2.53751	0.794451
66	2.37408	0.681579		66	2.33275	0.966923
67	3.43462	0.743195		67	2.3796	2.13553
68	3.13529	0.633906		68	2.51127	1.85917
69	2.37797	1.23369		69	2.09467	1.18503
70	1.6339	1.18445		70	2.77964	1.22718
71	3.69722	0.708445		71	2.127	0.493026
72	2.78911	1.46628		72	2.349	2.31493
73	3.4482	1.51626		73	2.12484	1.19347
74	3.15454	1.02545		74	3.01071	0.59118
75	2.01171	0.88188		75	2.71317	0.286195
76	4.49483	1.30917		76	2.03856	0.998299
77	2.23184	1.42421		77	2.37754	2.24901
78	2.72968			78	2.13375	0.692726
79	2.63346			79	2.67779	1.35652
80	3.95306			80	2.41282	0.437648
81	2.52128			81	2.29415	0.878959
82	2.57278			82	3.22034	1.11266
83	4.18492			83	1.58104	0.542702
84	3.22695			84	3.42705	1.01889
85	3.757			85	2.37334	1.79811
86	2.60072			86	2.28202	2.81924
87	2.75812			87	2.91952	2.02179
88	2.4375			88	2.03996	0.968195
89	1.91174			89	2.04911	2.25424
90	1.99581			90	2.48296	0.715511
91	3.72341			91	1.75077	1.92603
92	2.00216			92	2.68125	1.39619
93	2.5665			93	1.93475	1.14105
94	2.10293			94	2.078	1.83041
95	2.48874			95	2.97268	2.21824
96	3.1226			96	1.45873	1.22546
97	3.52488			97	1.99645	0.920021
98	1.98685			98	1.50713	1.53686
99	2.4132			99	5.77953	0.862545
100	2.30444			100	1.39544	1.36985
101	2.24185			101	3.14373	0.410076
102	1.92955			102	2.7446	0.232465
103	3.1733			103	4.09537
				104	2.92677
				105	2.85706
				106	2.36132
				107	3.18738
				108	2.63333
				109	4.19476
				110	2.27169
				111	3.1528
				112	3.69502
				113	4.78985
				114	4.09783
				115	3.02371
				116	4.19385
				117	3.6477
				118	2.68757
				119	1.83526
				120	2.49735
				121	3.81047
				122	3.67667
Fig.S3e	Data in blue numeric character and black numeric character are from the first and the second experiments, respectively.
PI(4,5)P2/WGA						E-cadherin PM/Cytosol ratio						b-catenin PM/Cytosol ratio						Claudin-1 PM/Cytosol ratio						PARD3 PM/Cytosol ratio
	Vector		resistnat hPIP5K1A				Vector		resistnat hPIP5K1A				Vector		resistnat hPIP5K1A				Vector		resistnat hPIP5K1A				Vector		resistnat hPIP5K1A
Cell #	scrambled	siPIP5K1A	scrambled	siPIP5K1A		Cell #	scrambled	siPIP5K1A	scrambled	siPIP5K1A		Cell #	scrambled	siPIP5K1A	scrambled	siPIP5K1A		Cell #	scrambled	siPIP5K1A	scrambled	siPIP5K1A		Cell #	scrambled	siPIP5K1A	scrambled	siPIP5K1A
1	2.18317	0.788381	0.848981	1.83806		1	3.75302	0.852563	1.76202	2.76686		1	3.62325	1.28122	4.84128	5.34144		1	2.21118	2.61146	2.05802	8.68628		1	1.9828	3.152	2.66991	2.24813
2	1.93932	1.25174	0.953611	2.00738		2	4.93346	1.48981	3.98663	1.39582		2	7.89125	3.95367	5.68932	6.33574		2	4.67486	2.63841	1.81906	7.07907		2	3.03653	0.888342	1.68335	4.09207
3	2.28007	1.1176	1.97792	1.58314		3	2.86853	0.754259	2.64752	3.50237		3	5.17484	2.26349	4.54098	4.68722		3	6.29879	6.42535	6.35941	9.71686		3	2.53614	0.605336	2.00425	6.99028
4	1.89424	0.779848	1.39043	1.89994		4	3.43547	1.90937	3.13674	2.00811		4	7.63826	5.29721	2.04086	4.29279		4	7.29403	3.52001	3.14815	4.69765		4	6.84655	0.625372	3.15239	3.89162
5	1.73096	0.973918	0.839064	1.75214		5	3.99266	0.536415	3.69817	2.7144		5	9.18067	2.45325	3.95602	3.24158		5	12.6245	2.38291	2.18465	4.85824		5	3.2793	0.671117	2.67827	4.79975
6	1.59771	1.45897	1.79484	1.65405		6	3.41757	1.19211	2.86561	5.63069		6	4.52855	1.42726	4.32383	4.36023		6	8.54759	1.76858	5.62508	2.4736		6	0.758698	0.882743	1.71152	4.44478
7	1.77516	1.05722	1.29312	1.79892		7	4.31897	0.821678	2.85291	3.17141		7	6.31033	3.34089	1.28144	5.8249		7	3.52686	4.1263	2.03904	5.28756		7	3.39661	0.948186	1.7321	1.86379
8	1.71901	1.10209	1.20454	1.70222		8	5.11014	0.521796	3.79505	2.17812		8	4.56605	2.62265	3.0038	3.05593		8	2.5814	4.40993	4.89691	2.11221		8	2.62652	0.868797	1.39806	3.8927
9	2.13307	0.883885	2.128	1.92059		9	4.27522	0.314942	1.64651	6.75804		9	3.81308	2.16445	4.11196	7.57314		9	2.46089	6.17909	2.21577	8.05354		9	2.46828	2.6534	1.55278	6.129
10	1.43585	1.04176	1.30138	2.21683		10	2.37594	2.03506	2.07421	1.33566		10	5.75607	1.72875	8.05636	5.05558		10	5.40668	5.22579	1.43134	4.3103		10	2.04475	0.742895	3.31259	3.17986
11	1.50821	1.01791	1.54824	1.03528		11	4.04945	1.64005	3.89645	2.24543		11	5.79614	2.20903	2.65017	3.68205		11	3.23681	4.90268	2.55615	3.55909		11	3.31524	1.37399	1.9536	1.91442
12	1.39733	0.711027	1.17054	0.904505		12	6.0514	1.89725	1.84948	1.66286		12	3.54369	3.69952	9.49999	5.24052		12	5.49069	4.51654	1.60521	5.12248		12	1.68859	0.718937	2.07528	3.81321
13	1.94094	0.890036	1.46218	0.905103		13	3.8631	0.813788	4.12391	2.97785		13	2.03444	3.09353	10.0429	6.16708		13	2.80421	5.16721	2.75289	3.57938		13	1.44982	0.921131	2.36904	2.39176
14	1.7773	1.17405	1.31031	1.47818		14	4.95698	1.15695	1.71363	2.23417		14	5.25908	1.10661	3.45631	7.92381		14	7.00772	4.05914	3.1877	1.97345		14	1.89892	1.38183	1.6085	2.18944
15	1.69047	0.763307	1.04461	2.05615		15	4.77983	0.86771	4.35528	2.72823		15	5.95953	2.14098	6.18787	6.33296		15	7.89468	0.484593	1.94213	4.18271		15	2.15287	0.499049	1.7755	5.55574
16	2.14561	0.93607	1.31369	2.25451		16	4.55491	0.921508	3.88629	2.98799		16	5.78369	4.11616	5.04705	2.0824		16	6.08757	3.58294	2.14586	3.20444		16	0.745475	0.699005	1.31873	3.63879
17	1.80934	1.04694	1.33958	2.0146		17	3.76382	1.16726	3.75898	2.45408		17	6.72278	4.28296	5.28778	3.85835		17	3.35881	3.00472	4.33005	1.4384		17	2.05415	0.430967	1.43682	1.29947
18	1.50203	0.774653	1.12281	1.45236		18	6.06157	0.362376	3.57594	2.16481		18	3.42683	2.1849	4.16025	4.76235		18	5.16384	1.24888	2.69725	14.5762		18	5.1842	1.87817	1.88914	2.2179
19	1.83127	1.32449	2.52225	2.12568		19	2.29014	0.882631	2.15064	1.4693		19	4.15151	3.14674	2.5877	3.73519		19	8.18135	2.3034	3.06355	2.6534		19	1.30242	2.18053	2.07948	2.74969
20	2.03429	1.41369	1.49465	2.13161		20	4.81832	1.71468	1.99329	1.58973		20	5.49898	3.42425	2.71209	4.95808		20	5.32759	2.74297	4.1747	3.97142		20	1.10626	1.97179	2.05042	2.88909
21	1.96727	1.67542	2.44453	3.26351		21	8.57701	0.90823	3.15536	2.58267		21	5.08212	3.67129	2.64431	5.02508		21	4.01984	2.68865	4.53371	5.16808		21	4.65889	1.4302	2.15977	4.79096
22	2.41655	1.33309	2.12042	2.35625		22	4.49046	1.89698	3.08044	2.50932		22	3.32306	4.77086	3.22359	2.94995		22	7.62889	1.7699	6.07694	2.77658		22	7.20014	1.16033	2.82191	2.7265
23	2.60185	1.51613	2.16608	2.49809		23	1.76933	0.422412	2.7238	6.30348		23	4.80295	2.60696	3.82136	4.83457		23	2.74736	2.25911	2.97197	2.40924		23	1.93419	0.958686	2.65938	1.6391
24	1.60768	1.37281	2.73659	2.08391		24	4.23452	0.621353	2.55088	7.23831		24	4.44664	1.43878	3.42775	6.68748		24	3.64783	2.37051	3.35003	5.5162		24	0.850664	0.915717	2.43699	5.29065
25	2.25825	1.44735	1.6961	2.24543		25	3.52692	0.850605	3.52872	3.26697		25	4.43367	2.65888	3.4479	2.78071		25	2.64873	1.68402	1.32373	3.03512		25	1.03238	1.21492	1.23086	2.62151
26	1.6334	1.2889	1.65722	1.73962		26	3.70123	1.16315	2.16601	3.5382		26	4.89909	3.33931	5.02104	7.22238		26	7.16592	1.49859	2.02912	2.01622		26	1.63527	1.48077	1.44678	2.01457
27	1.79127	0.925933	1.71468	1.81567		27	4.37258	0.283873	3.61158	3.60281		27	5.01811	2.79934	4.82567	8.86408		27	6.42592	1.35953	2.55763	3.55815		27	1.2855	1.04503	1.97408	3.71431
28	1.19364	2.22161	1.54917	0.792407		28	1.41347	0.471654	5.29142	2.86248		28	4.25121	4.39314	2.93834	3.79393		28	6.03057	1.84392	3.56493	1.79421		28	1.26503	1.45764	1.77645	1.48721
29	1.65074	1.66769	1.25184	3.46033		29	1.40976	2.30578	1.99527	3.90419		29	6.51156	3.42664	2.02366	3.16606		29	7.00339	1.78607	1.46869	2.28705		29	6.86069	1.74028	1.38935	2.35558
30	1.28658	0.947531	1.86253	1.69296		30	2.38573	0.73643	2.44181	1.2971		30	3.6998	1.12394	2.11392	3.17154		30	1.88399	2.3202	4.04372	2.40352		30	2.34027	1.94725	1.44632	2.13664
31	1.4065	0.254513	1.22519	2.04379		31	1.88412	1.85609	5.51649	2.3367		31	2.74931	2.17978	4.82991	3.58833		31	4.4383	2.11685	3.81058	0.991088		31	1.17215	1.942	2.26119	1.65234
32	1.54222	0.240538	1.204	2.12248		32	1.9088	1.74658	4.80328	4.67784		32	2.97226	2.27396	4.78855	8.27315		32	5.17456	1.07931	6.41771	5.91905		32	2.27118	0.5422	2.12562	4.29229
33	1.03954	0.622256	1.23905	2.70172		33	4.45712	1.64413	4.25644	3.92312		33	6.82572	3.39713	3.8566	7.73054		33	2.95258	1.79152	3.03265	7.22391		33	2.17261	1.44408	1.46944	2.53444
34	1.74519	0.804301	2.09635	1.13123		34	2.83471	0.83045	5.22705	3.15621		34	3.92407	3.86054	2.31417	2.61578		34	4.91329	1.52045	4.63153	0.723034		34	1.78261	0.890333	1.68369	3.4451
35	1.54239	0.560913	1.19584	2.69931		35	1.68513	2.81332	6.04519	2.07068		35	3.66953	2.60314	2.75809	4.91527		35	5.47431	1.39604	2.38428	3.13711		35	1.75045	1.31918	1.58836	4.94773
36	3.09449	1.00964	1.41559	1.24235		36	3.08979	1.13809	8.44928	3.2242		36	4.11508	2.23451	3.14843	4.52781		36	4.63329	1.59453	1.78683	1.05451		36	2.14859	1.2797	1.91866	1.89268
37	1.9298	1.02248	0.96534	1.19399		37	2.82457	0.862506	4.13091	4.23356		37	3.29747	1.23508	3.21447	2.63303		37	8.74529	1.36214	2.77122	2.28016		37	2.96151	1.23539	2.25557	1.255
38	2.05686	1.24643	1.70715	1.23593		38	3.47894	1.28127	6.49526	2.20736		38	5.13023	1.92137	2.9693	8.37239		38	3.32427	1.81559	2.67882	3.1066		38	1.83061	0.99861	1.61934	2.51228
39	1.36499	1.44472	1.20097	1.68749		39	5.66218	0.664348	3.2956	1.98765		39	4.31195	1.7203	7.2801	3.96527		39	5.87258	2.14767	3.47572	0.691774		39	1.45672	1.09714	2.04127	1.14705
40	1.95404	0.875439	1.0883	1.56549		40	4.62093	2.31246	3.50046	2.2571		40	5.32705	3.47243	6.60027	4.24377		40	4.04894	1.20533	0.735182	1.81132		40	3.0608	0.833161	0.896401	2.52695
41	3.16199	0.826354	0.984031	1.27723		41	5.75132	3.35286	4.36178	2.31606		41	3.34395	1.77874	1.4698	4.66415		41	4.91062	1.28976	2.28624	2.28871		41	1.94272	0.833178	1.00603	1.1172
42	2.62514	0.56255	1.56957	0.935143		42	3.30041	1.29248	2.95816	3.41316		42	7.01444	1.3497	4.103	4.7295		42	6.0671	1.56664	3.25328	6.12876		42	2.02346	1.47584	1.9304	3.29797
43	1.42409	0.834708	1.57515	2.10166		43	3.53725	1.56528	5.43304	3.44842		43	3.28982	3.52921	8.996	2.25167		43	8.64888	1.32275	4.59259	4.32178		43	1.59058	0.976375	2.93416	8.36775
44	1.83079	0.799897	1.16923	0.984593		44	1.46349	1.29918	3.91429	3.85244		44	7.4554	1.49236	5.10593	5.12855		44	8.65529	2.22701	2.10148	5.42694		44	4.97747	1.28446	1.00825	2.29215
45	1.75236	0.938676	0.958261	1.43226		45	4.16083	0.460661	3.17895	4.88123		45	5.44927	2.81083	3.84305	3.69157		45	9.41916	1.09528	3.8131	3.56587		45	1.69645	0.664066	2.15779	1.53093
46	1.33739	1.04982	0.664642	1.9823		46	2.95389	1.21139	6.60517	2.33788		46	7.45237	2.70037	5.51037	4.59355		46	7.01262	0.60557	1.47495	1.57291		46	1.42645	0.892108	2.12168	5.3882
47	1.96081	0.737428	1.48622	1.80896		47	3.33224	1.11603	4.14694	2.90533		47	5.68297	3.65962	2.47291	4.89108		47	5.04738	2.03844	3.34078	3.18631		47	0.85154	1.32418	2.69471	4.0086
48	1.46319	1.28139	2.25695	2.45892		48	7.54824	1.13109	2.95771	4.23457		48	3.83527	3.25422	3.98811	2.04527		48	7.79954	0.839992	2.49649	2.18456		48	1.41849	1.1654	1.60633	5.80746
49	3.36828	0.853621	0.750746	2.11279		49	4.59262	3.69421	3.79706	3.64609		49	6.32362	3.61528	2.4706	4.03974		49	5.10402	0.984699	4.46032	5.02344		49	2.05393	1.56956	1.78235	2.83098
50	1.83312	0.951782	0.768049	1.4909		50	3.75544	2.09269	2.50439	3.17904		50	3.59791	2.27972	2.7033	2.78238		50	4.61147	4.5396	3.02909	5.34835		50	0.998521	1.87241	1.83723	11.6975
51	1.62479	0.796071	1.72589	1.62635		51	2.98677	1.25325	3.40396	1.90012		51	7.6884	1.57517	6.84122	4.43141		51	5.97432	2.82039	3.7874	3.53144		51	3.18304	0.550409	1.57126	5.25396
52	2.2412	1.69902	1.59106	2.89582		52	2.61621	1.31201	1.60175	2.12529		52	1.61109	2.15842	3.85511	2.65487		52	6.26502	1.2109	3.77245	3.86292		52	2.45112	0.893015	2.81047	6.04609
53	2.25741	0.911857	1.22407	1.98127		53	2.49435	2.06423	1.8742	5.07541		53	4.90478	2.51973	4.86575	4.8754		53	6.36263	3.24711	3.85246	6.16554		53	1.30139	2.93501	2.28214	4.82107
54	1.88439	2.18717	1.34103	2.17159		54	2.71249	0.695822	1.74833	4.70091		54	7.78228	2.26619	4.60557	2.74449		54	1.78572	6.20252	3.87824	1.5653		54	1.1197	2.54884	2.9816	10.7578
55	1.95792	2.74461	1.59558	1.53602		55	5.87971	2.05409	2.04379	2.13879		55	4.61569	0.98177	3.21403	7.94179		55	5.10675	6.68254	1.69012	7.05361		55	1.50233	1.38078	1.04734	5.84247
56	2.70329	0.719002	2.05328	1.81075		56	4.42437	1.52368	4.06568	7.34702		56	8.1353	1.58386	5.24076	5.67533		56	3.77612	2.47874	2.33684	9.02943		56	1.96615	1.18236	0.981699	3.49754
57	2.4086	1.35433	1.3682	1.37178		57	5.11759	1.46455	1.82443	2.24698		57	3.15894	1.99085	2.91091	5.19273		57	3.48431	1.44908	4.03208	3.03236		57	3.18492	1.34239	1.91084	9.47786
58	1.26731	0.335251	1.97198	2.00909		58	4.95053	1.24306	1.6372	2.31727		58	5.18458	2.16153	2.70188	3.15964		58	3.00595	1.0167	1.2034	3.97091		58	0.658697	0.753988	1.06793	4.32582
59	2.27218	0.741931	2.04379	0.875905		59	3.26156	0.875551	1.75454	1.47702		59	4.78645	2.2795	10.4975	9.3841		59	1.71884	2.16481	2.01741	6.77745		59	0.883707	1.46543	1.9357	3.86711
60	1.90397	0.633778	1.60347	1.66626		60	3.34624	2.18201	2.97924	3.15144		60	5.18326	3.81457	6.35067	6.85163		60	4.73583	1.19461	2.07654	3.11045		60	2.32513	1.35204	2.34337	3.5482
61	2.19243	1.39318	1.67678	0.836525		61	3.30061	1.30428	1.1286	2.21272		61	2.21919	1.2211	3.54184	7.50391		61	5.31834	1.2497	2.63742	5.03621		61	2.20875	1.14002	2.04794	2.94742
62	1.36382	1.26142	0.78077	0.777974		62	2.31349	1.37157	2.26423	2.98945		62	5.61342	3.75834	2.92717	3.83942		62	1.69524	2.28765	1.60256	2.94762		62	2.14363	1.57517	0.602698	3.47916
63	1.45382	0.884689	1.53438	1.90725		63	1.62345	0.48009	1.76058	2.73496		63	2.99484	1.64197	2.16259	1.76254		63	3.59579	1.04425	1.06478	8.04976		63	2.89449	0.757124	1.25746	5.07436
64	1.67847	1.25824	0.599024	3.54158		64	2.75278	1.37481	1.96806	3.09461		64	2.23532	1.23666	2.38796	2.02509		64	4.9388	1.90058	1.24521	4.3717		64	6.98203	1.27564	1.07102	3.68053
65	1.57678	0.510014	1.51186	1.50183		65	2.93507	1.35702	4.03332	6.41337		65	3.10201	2.8431	3.54846	2.16954		65	1.65423	2.68477	3.88059	6.42228		65	1.70375	0.852919	3.58416	5.59734
66	1.31743	0.440593	1.42657	0.913031		66	7.13175	0.791993	3.25952	3.56921		66	3.44468	2.06645	3.63005	10.5789		66	3.27485	3.00403	5.32109	1.55882		66	0.639627	1.00286	1.59537	1.66364
67	3.22365	0.679996	0.915655	2.78941		67	3.8503	0.488558	2.31261	5.42029		67	4.35908	2.24881	2.11202	4.18362		67	5.06582	1.01836	2.96576	1.23714		67	1.90531	1.44095	1.50129	2.8466
68	1.75071	0.787318	0.94459	2.1966		68	2.40868	1.18327	2.98392	5.13951		68	4.57858	1.41765	1.38617	2.20268		68	1.69601	4.32386	2.91119	1.22114		68	1.74655	1.17884	1.40144	2.03356
69	2.58469	0.726453	1.45736	1.33066		69	4.62748	0.588458	2.37607	4.51645		69	5.29633	3.83111	4.01798	3.67986		69	2.32581	3.71791	2.56968	2.41317		69	6.40339	1.64471	2.00963	3.46528
70	1.25084	0.799665	1.31008	2.54732		70	2.72328	0.999198	3.26345	3.53168		70	4.44981	2.77139	5.05365	1.70844		70	1.82994	2.46972	2.82191	2.86465		70	2.54449	1.02742	1.86736	2.47764
71	1.34471	1.65432	1.19362	1.44593		71	1.98503	0.439338	5.0487	3.43621		71	2.7773	2.45055	7.05297	8.15736		71	3.19292	3.32493	4.40369	1.54213		71	4.02438	1.26238	2.26965	1.68719
72	1.14907	1.18992	1.39468	1.35391		72	2.01713	1.78754	2.21309	4.21724		72	2.986	1.3837	4.22387	7.2475		72	3.96003	3.79027	2.74303	1.11796		72	2.67244	1.57466	1.25381	2.54204
73	2.25551	0.405654	1.57591	1.4926		73	2.74275	1.21711	1.35349	4.77014		73	7.28272	1.42742	6.18082	6.2702		73	6.06719	2.38181	3.58852	1.78411		73	2.10424	2.51031	2.50632	3.74891
74	3.45997	1.31921	2.32817	1.47174		74	1.76201	0.930312	2.74	1.62334		74	4.15908	0.895249	6.19198	3.98882		74	1.65463	4.5299	9.12212	4.3077		74	0.862816	0.692473	4.82227	3.03487
75	2.25099	0.881022	1.32618	1.19438		75	1.66665	1.69434	3.10153	4.81387		75	5.48447	3.01225	4.2521	3.17805		75	10.8001	2.47119	2.64618	7.47461		75	3.51093	1.22418	2.03729	1.99126
76	1.36639	0.291532	1.23795	1.30522		76	3.63927	2.23353	2.81984	3.62214		76	1.80141	1.20831	2.60669	5.48666		76	3.36978	1.59845	3.42503	2.28602		76	1.43876	0.92393	1.78457	2.01969
77	2.21065	1.31618	1.21901	2.37365		77	4.6513	0.398153	2.79618	1.35832		77	4.85346	1.84782	2.10937	3.3553		77	3.08646	1.29703	2.2053	1.55417		77	2.07191	1.99513	1.51589	2.84215
78	1.96861	1.15161	1.10444	0.712116		78	3.20094	0.568446	2.68404	2.17734		78	5.05771	1.38616	3.22038	5.65342		78	6.18823	4.51742	2.83036	2.46953		78	1.25958	1.27448	2.42646	1.53781
79	2.35963	0.775943	0.892523	1.35379		79	1.73959	1.19078	2.8937	2.74524		79	5.62608	1.79258	4.99419	4.11192		79	2.08681	2.40082	3.86926	1.54284		79	0.961152	1.15278	2.1865	2.0505
80	2.60772	1.45262	1.02651	0.838819		80	1.71042	1.31234	1.77428	2.81823		80	3.93407	1.09579	5.79625	4.28175		80	4.71521	2.7485	1.61389	3.49561		80	2.0361	1.0351	1.52589	3.26441
81	2.17523	1.2771	0.691524	1.48908		81	2.94591	1.29865	2.516	1.40456		81	3.58911	1.87795	8.21632	7.71996		81	4.92542	1.66987	2.41801	3.76712		81	1.83565	1.61928	1.14872	3.89223
82	1.95089	1.27516	0.659766	1.31912		82	9.68158	1.5228	2.53858	1.98513		82	5.40753	2.73093	4.95187	3.66952		82	4.71565	2.20783	0.638192	3.8729		82	1.37491	1.70074	1.041	6.65189
83	1.26855	1.59841	0.955412	1.36243		83	2.90798	0.588755	2.05579	1.9364		83	4.3018	1.2531	3.39191	5.80676		83	4.63308	2.00325	13.3849	4.45094		83	0.948832	1.15916	2.35506	3.56605
84	1.99078	0.846409	1.29427	2.00475		84	3.7965	0.855034	3.57575	1.92668		84	2.24491	1.46487	6.07873	6.00833		84	3.82289	2.20426	3.33701	9.82232		84	1.11746	1.38295	2.35707	8.10029
85	2.24176	1.38133	1.27154	1.74021		85	2.20835	1.0988	3.40167	2.3696		85	3.03332	1.44725	5.32134	5.85257		85	4.79153	2.50827	6.66446	3.86357		85	3.71404	1.25913	2.31897	3.97903
86	2.00918	1.45887	1.9906	0.962862		86	2.33749	0.881827	7.29575	3.41781		86	7.22512	0.825266	10.2181	9.09512		86	1.26124	1.8605	3.3236	10.827		86	1.06277	0.701226	2.07817	3.04008
87	1.90737	0.923553	2.19243	1.21209		87	2.96978	0.910807	2.71612	2.21087		87	1.98299	1.97302	2.66021	3.26889		87	5.44308	0.717811	5.06726	5.61503		87	2.20965	0.533466	2.64084	1.50216
88	2.22788	1.25999	1.23081	0.907274		88	5.31166	0.725553	7.11501	2.2898		88	3.16837	1.82221	2.42298	10.4151		88	3.27051	0.829497	7.69806	2.31893		88	2.56426	1.05286	3.57008	2.71602
89	2.47561	1.15563	1.66131	1.22899		89	4.30883	0.99733	3.34499	2.0705		89	2.5522	1.25735	2.35523	8.40944		89	3.55169	4.23078	1.75884	2.03516		89	2.44246	0.938288	2.04698	1.18871
90	1.59352	1.05104	1.19903	1.4943		90	2.39098	0.849771	3.21463	2.37602		90	5.02186	2.30032	3.36597	6.87509		90	4.08725	1.83855	3.54056	3.12792		90	2.52968	1.43504	1.81903	7.76083
91	2.95401	0.744447	1.54038	1.59003		91	4.77718	0.683927	6.38225	1.88883		91	2.40224	1.02689	2.12793	5.1438		91	2.77106	3.35417	2.22814	2.07588		91	1.77606	2.52219	1.54258	6.33594
92	1.86554	0.790577	1.67584	2.66556		92	2.71852	1.06669	3.29864	3.41336		92	7.67619	1.91441	2.9963	5.29375		92	5.8742	2.08952	4.46718	4.56894		92	1.61431	0.966416	2.48428	1.24702
93	2.79231	1.0544	1.54535	1.44055		93	2.86089	0.899039	3.63816	2.62355		93	5.91287	0.962632	3.44688	7.2673		93	4.10323	1.41191	2.78226	6.44746		93	1.15397	2.29215	2.09864	0.842349
94	2.18214	0.444239	2.3258	1.98113		94	3.45291	1.89101	2.92658	2.18416		94	3.2566	0.753306	3.51905	4.9103		94	6.18701	3.67608	3.64544	5.56753		94	1.21341	0.707129	2.02502	4.46067
95	2.4508	0.495777	1.84542	2.07969		95	4.31304	1.18598	1.91511	2.11982		95	4.22431	1.91213	5.75828	7.08068		95	10.1963	1.47875	9.33	6.99721		95	3.93998	1.93587	3.99458	2.40136
96	1.94262	0.922567	1.55877	1.55473		96	2.68409	1.05763	3.19661	3.4682		96	5.92782	1.11981	2.56977	6.20861		96	4.61686	2.63577	12.0932	4.7064		96	2.01699	0.956871	3.6612	4.20946
97	1.58386	1.12307	1.35795	1.53417		97	2.5835	0.922906	6.59393	1.58905		97	4.33251	1.26048	7.1486	6.20134		97	3.46104	1.55732	6.75731	12.3145		97	3.39326	0.789389	1.99767	3.21935
98	1.62548	0.63	1.8435	1.61947		98	4.89566	0.853989	7.2208	3.03114		98	5.99412	1.87109	4.55814	7.63018		98	3.95928	1.51307	4.31141	7.19131		98	2.95553	1.32525	2.71863	9.91332
99	2.4479	0.375288	1.12162	1.46052		99	4.25405	2.3211	3.9895	2.81517		99	3.79507	1.31218	8.36197	6.65725		99	1.6381	2.06864	4.29037	4.91375		99	1.51319	0.94631	2.75307	1.51021
100	1.83014	0.23985	0.921894	1.59556		100	3.93253	0.446116	3.08776	2.66035		100	4.65609	0.826561	6.09772	3.22983		100	3.73404	1.15312	3.62899	1.51972		100	2.64626	0.704383	1.85214	14.5762
101	2.0056	0.899799	0.913841	1.69287		101	5.03846	0.7678	3.93519	3.22221		101	7.57663	1.19847	3.26894	3.8645		101	3.2755	2.13012	8.00052			101	1.59073	0.928089	2.95246
102	2.79473	1.34322	1.14705	1.09999		102	3.88131	1.56239	6.16726	2.68851		102	5.48589	0.470244	6.63435	7.10727		102	6.82706	4.34357	10.0229			102	4.11316	0.440427	3.13759
103	1.85953	1.74145		1.66533		103	2.81947	0.538289	3.3972	3.03		103	4.93937		5.30032	2.81002		103	2.97295	1.32268	3.30768			103	3.46309	1.87186	1.6377
104	2.79295	0.299502		2.08017		104	4.73621	0.777015	2.55931	1.77494		104	5.28457		5.98024	5.70705		104	4.21929	8.16187	2.8201			104	1.5246	0.854767	3.51348
105		1.1214		1.15629		105	4.02676	1.14103	3.4009	3.91875		105	4.48776		6.32414	3.58043		105	5.62126	1.87574	9.73627			105	3.92768	0.897699	2.65162
106				1.4549		106	2.74831	0.810749	4.45864	1.97118		106	4.7476		9.23591	5.87931		106	3.90382	1.02011				106	2.30648	1.32869
107				1.24871		107	5.20709	2.45893	4.44721	4.882		107	4.55311		7.23421	2.97646		107	3.37835					107	2.19121
108				2.36283		108	3.75808	1.29661	2.13675	2.39759		108	3.90244		6.87527	5.95255		108	6.19988					108	2.58946
109				2.28389		109	5.10806	1.22919	3.99995	3.77232		109	2.61783		5.75122	7.89307		109	3.40379					109	3.31621
110				1.06255		110	1.5964	1.33499	2.26868	2.89261		110	3.36519		2.97073	4.69009		110	6.21723					110	5.41565
111				2.02693		111	2.80718	0.506637	2.38729			111	6.75671		5.93979	2.64533		111	2.84268					111	1.78405
112				4.378		112	5.1817		3.4599			112	5.39902		7.17226			112	2.35661					112	3.16453
113				2.02746		113	3.66246					113	2.71572		2.41232			113	3.34675					113	2.20544
114				2.11286		114	2.19894					114	6.14903		5.31907			114	3.42208					114	1.66289
115				1.7287		115	3.80627					115	8.74923		6.1591			115	15.6449					115	7.52527
						116	4.96409					116	5.68721		6.58745			116	2.25425					116	2.97962
						117	2.15951					117	7.46271		4.35238			117	2.03288					117	2.27837
												118	3.19223		5.29006			118	2.29321					118	1.90035
												119	5.75395		4.29975			119	3.26975					119	2.90349
												120	4.95855
Fig. .S3f	Data in blue numeric character and black numeric character are from the first and the second experiments, respectively.
Cell area	Vector		resistnat hPIP5K1A
Fields of view	scrambled	siPIP5K1A	scrambled	siPIP5K1A
1	535.943	862.179	473.197	568.198
2	530.236	856.994	489.809	654.194
3	570.283	791.661	502.953	595.294
4	610.228	820.009	549.424	492.709
5	703.293	961.56	585.016	612.207
6	673	849.757	490.135	498.514
7	633.526	855.252	515.821	651.56
8	583.176	897.413	442.189	563.073
9	488.885	875.086	545.688	690.348
10	552.725	925.114	550.682	607.831
11		791.34

[truncated: 4 more sheets: Supplementary Fig. 4, SupplementaFig. 5, Supplemetnary Fig. 6, Supplementary Fig. 7]
